# Supplementary material for: 3-(3-Fluoro­phenyl­sulfin­yl)-5-iodo-2,7-dimethyl-1-benzofuran
Source: Acta Crystallogr Sect E Struct Rep Online. 2012 Sep 8;68(Pt 10):o2894. doi: 10.1107/S1600536812037944 (PMC3470246; doi:10.1107/S1600536812037944)
Supplement: Supplementary file 2 [file e-68-o2894-Isup2.hkl]

# 
# h,k,l, Fc-squared, Fo-squared, sigma(Fo-squared) and status flag 
# 
data_I
_shelx_title ' 1208 IN P2(1)/N' 
_shelx_refln_list_code          4 
_shelx_F_calc_maximum      296.60 
_exptl_crystal_F_000       808.00 
_reflns_d_resolution_high  0.7499 
 
loop_ 
 _symmetry_equiv_pos_as_xyz 
 'x, y, z' 
 '-x+1/2, y+1/2, -z+1/2' 
 '-x, -y, -z' 
 'x-1/2, -y-1/2, z-1/2' 
 
_cell_length_a     8.3285 
_cell_length_b    15.1807 
_cell_length_c    12.2471 
_cell_angle_alpha  90.000 
_cell_angle_beta   90.250 
_cell_angle_gamma  90.000 
 
_shelx_F_squared_multiplier     1.000 
 
loop_ 
 _refln_index_h 
 _refln_index_k 
 _refln_index_l 
 _refln_F_squared_calc 
 _refln_F_squared_meas 
 _refln_F_squared_sigma 
 _refln_observed_status 
   2   0   0     3413.44     3433.66     96.68 o 
   4   0   0     3175.77     3639.37    121.58 o 
   6   0   0     4903.91     4977.20    102.32 o 
   8   0   0     3092.63     3105.33    119.49 o 
  10   0   0      872.13      966.03     61.43 o 
   1   1   0      449.21      403.11      7.71 o 
   2   1   0    29192.26    26576.47    674.64 o 
   3   1   0     1441.70     1460.92     28.32 o 
   4   1   0     9684.12     9285.51    161.64 o 
   5   1   0        1.24        6.25      2.89 o 
   6   1   0     2243.00     2252.61     38.41 o 
   7   1   0     2508.09     2599.02     44.52 o 
   8   1   0      876.29      893.14     22.78 o 
   9   1   0       59.42       71.98      9.61 o 
  10   1   0     1081.94     1074.63     46.11 o 
  11   1   0        4.40      -10.94     10.94 o 
   0   2   0     7769.89     8129.59    210.99 o 
   1   2   0     3058.97     3352.82     39.29 o 
   2   2   0    32399.28    30082.94    728.28 o 
   3   2   0     5775.16     5635.98     91.22 o 
   4   2   0      184.26      200.65      7.12 o 
   5   2   0     4992.28     5018.97     91.10 o 
   6   2   0     4894.85     4798.55     88.65 o 
   7   2   0        1.82        1.25      2.68 o 
   8   2   0     3213.19     3275.03     63.15 o 
   9   2   0       90.40       92.36      7.53 o 
  10   2   0        1.26       -3.67      5.72 o 
  11   2   0      322.18      319.77     36.18 o 
   1   3   0    14317.47    14699.24    191.52 o 
   2   3   0       29.92       19.82      2.14 o 
   3   3   0      102.42      157.61      6.90 o 
   4   3   0     6436.56     6462.82    105.49 o 
   5   3   0     4231.36     4197.86     77.31 o 
   6   3   0        4.55        8.14      3.08 o 
   7   3   0     2084.78     2118.19     44.35 o 
   8   3   0      236.39      234.42     10.65 o 
   9   3   0     1451.35     1511.72     47.08 o 
  10   3   0       63.34       71.31     12.70 o 
   0   4   0      604.96      682.28     24.19 o 
   1   4   0      197.35      210.37      5.62 o 
   2   4   0     2618.71     2882.59     43.68 o 
   3   4   0    22112.65    22016.10    311.81 o 
   4   4   0        0.16       -0.49      1.89 o 
   5   4   0     6979.04     6886.86    123.34 o 
   6   4   0      295.34      303.57     12.90 o 
   7   4   0      198.28      232.94     11.08 o 
   8   4   0      574.80      553.60     16.92 o 
   9   4   0     2037.40     2063.57     49.88 o 
  10   4   0       62.14       81.69     13.27 o 
   1   5   0    24790.23    24257.63    420.98 o 
   2   5   0     5149.65     5001.07     65.38 o 
   3   5   0     6862.23     7399.51    102.03 o 
   4   5   0     4290.20     4714.02     71.27 o 
   5   5   0     4071.25     4239.58     73.13 o 
   6   5   0      578.74      606.08     31.20 o 
   7   5   0     7695.41     7903.89    158.03 o 
   8   5   0       41.18       48.80      8.03 o 
   9   5   0     1128.33     1173.02     32.89 o 
  10   5   0       43.80       36.14      9.11 o 
   0   6   0    23587.38    25460.64    679.85 o 
   1   6   0     9776.50     9984.02    143.97 o 
   2   6   0    10492.31    11156.08    141.33 o 
   3   6   0     5382.76     5142.16     81.20 o 
   4   6   0      308.92      332.07      8.44 o 
   5   6   0     1456.66     1545.72     27.80 o 
   6   6   0     2620.96     2664.99     50.07 o 
   7   6   0        1.25        0.19      3.43 o 
   8   6   0      549.56      522.39     18.34 o 
   9   6   0      106.69      103.26     11.38 o 
  10   6   0       86.57      100.99     12.26 o 
   1   7   0     3620.45     3612.85     56.24 o 
   2   7   0     3919.07     4055.13     65.74 o 
   3   7   0       53.05       84.70      4.30 o 
   4   7   0     7119.09     7063.31    110.79 o 
   5   7   0       28.52       33.81      6.05 o 
   6   7   0     3555.58     3446.38     67.77 o 
   7   7   0      501.55      495.57     19.90 o 
   8   7   0      152.36      164.03     12.98 o 
   9   7   0      251.21      260.30     23.14 o 
  10   7   0     1130.57     1174.54    111.92 o 
   0   8   0    11383.90    11280.97    306.84 o 
   1   8   0      766.78      812.33     19.86 o 
   2   8   0     2028.95     1811.34     33.51 o 
   3   8   0        6.71       14.67      2.30 o 
   4   8   0        0.73        2.36      2.23 o 
   5   8   0      294.91      298.71     11.36 o 
   6   8   0     1723.04     1626.08     43.12 o 
   7   8   0      218.07      228.31     14.46 o 
   8   8   0     1714.04     1692.81     67.97 o 
   9   8   0       12.12       27.01      9.09 o 
  10   8   0      305.89      315.18     23.36 o 
   1   9   0     2305.88     2465.15     48.26 o 
   2   9   0     8716.55     8826.60    136.68 o 
   3   9   0      254.72      256.57      9.63 o 
   4   9   0     4177.44     3970.99     78.07 o 
   5   9   0      903.91      883.98     31.58 o 
   6   9   0     1189.15     1173.86     34.42 o 
   7   9   0     1736.65     1742.84     51.05 o 
   8   9   0        0.64        6.51     11.36 o 
   9   9   0      183.51      194.67     18.19 o 
   0  10   0     2607.80     2611.92     70.89 o 
   1  10   0      526.82      554.11     17.35 o 
   2  10   0     2493.07     2542.37     46.37 o 
   3  10   0     3732.96     3869.71     62.41 o 
   4  10   0      136.99      118.59     14.68 o 
   5  10   0     1882.52     1801.15     55.90 o 
   6  10   0     1257.38     1218.45     42.72 o 
   7  10   0       10.74        6.86      7.14 o 
   8  10   0     1652.43     1830.32     66.23 o 
   9  10   0      650.19      656.56     40.81 o 
   1  11   0     9936.61    10271.18    175.80 o 
   2  11   0      366.63      355.03     17.40 o 
   3  11   0       52.26       74.25      7.16 o 
   4  11   0     2510.57     2453.88     62.43 o 
   5  11   0     1322.20     1191.14     42.30 o 
   6  11   0      216.71      231.57     18.40 o 
   7  11   0     1486.37     1555.70     58.56 o 
   8  11   0       84.74      108.20     14.56 o 
   9  11   0      633.46      726.13     36.38 o 
   0  12   0       21.40       31.93      8.38 o 
   1  12   0     1384.84     1423.66     51.32 o 
   2  12   0        2.06        0.32      5.92 o 
   3  12   0     3881.86     3811.00    102.51 o 
   4  12   0      484.00      473.53     20.58 o 
   5  12   0     2273.38     2198.76     68.44 o 
   6  12   0       16.18       34.06      9.65 o 
   7  12   0      151.09      144.28     20.62 o 
   8  12   0      188.53      197.04     20.20 o 
   1  13   0     1026.42     1098.71     31.60 o 
   2  13   0       23.48       20.46      7.15 o 
   3  13   0      482.84      480.06     22.08 o 
   4  13   0     1180.45     1119.40     36.21 o 
   5  13   0       82.00      102.69     13.90 o 
   6  13   0      134.34      157.85     18.51 o 
   7  13   0     1237.28     1289.46     53.43 o 
   8  13   0       83.38       91.89     14.96 o 
   0  14   0     1900.79     1942.56     60.50 o 
   1  14   0      345.60      309.75     15.02 o 
   2  14   0     1845.24     1757.71     54.53 o 
   3  14   0     2175.38     2053.50     58.54 o 
   4  14   0      280.42      234.59     16.07 o 
   5  14   0      808.19      811.44     39.40 o 
   6  14   0      623.52      586.98     39.13 o 
   7  14   0       99.18      138.24     17.36 o 
   8  14   0       66.03      129.59     22.72 o 
   1  15   0      767.69      786.67     36.32 o 
   2  15   0     1003.70      944.94     65.22 o 
   3  15   0        6.30        8.89      7.26 o 
   4  15   0     2213.74     2172.15     75.10 o 
   5  15   0       80.91       79.64     14.56 o 
   6  15   0      288.04      234.02     21.80 o 
   7  15   0       25.18       16.91      9.70 o 
   0  16   0     2215.37     2325.64     77.80 o 
   1  16   0       16.02       17.92      6.41 o 
   2  16   0      804.99      830.93     37.53 o 
   3  16   0       87.23       87.18     19.95 o 
   4  16   0       71.20       68.25     14.88 o 
   5  16   0       26.84       31.14     17.67 o 
   6  16   0      800.58      784.09     42.05 o 
   1  17   0      432.46      397.80     28.50 o 
   2  17   0     1696.46     1619.30     50.08 o 
   3  17   0       27.11       27.66      9.50 o 
   4  17   0      427.85      421.76     31.52 o 
   5  17   0      193.45      183.44     31.98 o 
   0  18   0      640.99      719.74     38.94 o 
   1  18   0       40.98       38.56      9.33 o 
   2  18   0       57.16       78.13     10.65 o 
   3  18   0      329.09      303.82     22.00 o 
   4  18   0      274.02      258.36     26.47 o 
   5  18   0      503.51      443.87     34.21 o 
   1  19   0      358.28      385.30     20.09 o 
   2  19   0        0.61        7.15      6.96 o 
   3  19   0      135.80      161.87     15.06 o 
   0  20   0       80.10       68.16     17.97 o 
   1  20   0      416.05      478.39     22.42 o 
  -9   0   1     3209.42     3236.89     99.83 o 
  -7   0   1     2845.33     2957.72     76.34 o 
  -5   0   1      464.00      408.91     21.01 o 
  -3   0   1     3331.79     3427.89     97.58 o 
  -1   0   1     6446.58     6755.76    153.15 o 
   1   0   1     9711.94    10092.98    178.60 o 
   3   0   1     6532.25     7128.11    138.46 o 
   5   0   1    13209.72    13131.39    254.29 o 
   7   0   1     3663.76     3857.94     94.59 o 
   9   0   1        1.81        7.76      6.67 o 
  11   0   1       21.16       19.35     14.31 o 
 -10   1   1      107.81      108.12      9.63 o 
  -9   1   1       11.59        8.23      4.87 o 
  -8   1   1     1932.33     1886.65     39.83 o 
  -7   1   1     3156.61     3105.38     73.09 o 
  -6   1   1      899.10      899.22     19.77 o 
  -5   1   1    10850.69    11193.30    195.29 o 
  -4   1   1     1767.00     1822.10     32.45 o 
  -3   1   1     6870.31     6882.88    109.84 o 
  -2   1   1     9192.63     9307.71    160.09 o 
  -1   1   1       79.95       72.61      2.75 o 
   0   1   1     2128.09     2283.60     24.58 o 
   1   1   1     5113.02     5422.20     75.92 o 
   2   1   1    21845.36    22418.01    473.98 o 
   3   1   1    12875.88    12743.94    218.87 o 
   4   1   1        3.31        5.01      2.29 o 
   5   1   1     3889.69     3846.42     59.83 o 
   6   1   1      559.18      536.27     12.88 o 
   7   1   1      390.54      391.19     11.36 o 
   8   1   1     1574.24     1652.18     39.20 o 
   9   1   1     2144.61     2300.17     52.71 o 
  10   1   1      210.17      210.23     21.46 o 
  11   1   1      804.52      856.50     42.25 o 
 -10   2   1      899.50      967.35     33.43 o 
  -9   2   1      569.80      602.16     18.33 o 
  -8   2   1      289.60      301.58     13.72 o 
  -7   2   1     1201.82     1241.90     27.80 o 
  -6   2   1     8024.43     7710.96    137.92 o 
  -5   2   1      344.26      374.08     11.35 o 
  -4   2   1     3851.53     3700.24     67.59 o 
  -3   2   1    16668.03    16684.55    285.57 o 
  -2   2   1     8739.14     9288.46    252.31 o 
  -1   2   1    29466.29    27111.03    499.81 o 
   0   2   1     1577.28     1647.96     21.41 o 
   1   2   1     1573.65     1546.25     37.82 o 
   2   2   1    53296.19    44582.26    725.33 o 
   3   2   1     3717.68     3956.28     65.10 o 
   4   2   1     5955.97     5897.07    104.69 o 
   5   2   1      800.11      795.96     19.02 o 
   6   2   1        5.61       12.96      2.87 o 
   7   2   1     4407.97     4396.10     70.05 o 
   8   2   1      591.92      659.96     18.42 o 
   9   2   1      662.18      707.87     26.25 o 
  10   2   1      521.44      552.86     30.92 o 
  11   2   1      320.87      322.29     37.03 o 
 -10   3   1     2330.70     2458.96     66.60 o 
  -9   3   1       57.37       50.20      6.60 o 
  -8   3   1     1422.66     1475.61     32.91 o 
  -7   3   1      196.18      182.74      9.66 o 
  -6   3   1       99.76      103.79      9.56 o 
  -5   3   1     2089.14     2159.60     42.94 o 
  -4   3   1     5624.44     5595.63    110.17 o 
  -3   3   1     5677.99     6085.55     98.68 o 
  -2   3   1    10251.02    10713.04    146.94 o 
  -1   3   1      389.08      415.69      7.58 o 
   0   3   1    22973.69    22164.31    421.98 o 
   1   3   1     9136.36     9074.33    123.98 o 
   2   3   1     4563.80     4721.19     78.50 o 
   3   3   1     5175.60     4878.52     79.81 o 
   4   3   1    25011.71    25536.99    398.94 o 
   5   3   1       16.71       10.37      3.17 o 
   6   3   1    11680.79    11798.67    207.04 o 
   7   3   1      186.84      204.01      8.72 o 
   8   3   1      433.62      388.85     13.44 o 
   9   3   1       95.36      108.15     10.21 o 
  10   3   1       58.53       75.73     19.35 o 
 -10   4   1      381.93      397.96     28.61 o 
  -9   4   1       93.87       95.76      8.98 o 
  -8   4   1       11.02       12.95      4.69 o 
  -7   4   1       34.39       35.56      5.28 o 
  -6   4   1     4717.23     4756.45     88.50 o 
  -5   4   1      488.38      482.38     13.64 o 
  -4   4   1    25325.64    25703.79    403.02 o 
  -3   4   1      498.02      499.21      9.57 o 
  -2   4   1       80.81       90.19      2.80 o 
  -1   4   1       86.32       57.49      3.14 o 
   0   4   1    11845.79    12154.57    158.54 o 
   1   4   1      481.88      473.23      9.78 o 
   2   4   1    14525.47    14446.33    223.07 o 
   3   4   1     1912.29     1988.01     33.62 o 
   4   4   1    11188.52    11287.43    180.07 o 
   5   4   1     2477.63     2662.50     48.11 o 
   6   4   1      681.25      644.74     17.84 o 
   7   4   1      690.84      651.22     18.73 o 
   8   4   1     1197.01     1203.02     28.52 o 
   9   4   1      116.58      113.94      9.77 o 
  10   4   1     1644.16     1642.30     65.45 o 
 -10   5   1      229.90      198.39     14.78 o 
  -9   5   1      430.71      412.53     17.73 o 
  -8   5   1     3293.70     3207.37     82.37 o 
  -7   5   1      528.45      535.97     17.70 o 
  -6   5   1     2053.58     2011.56     45.32 o 
  -5   5   1      603.42      636.52     14.23 o 
  -4   5   1      394.63      353.12      8.28 o 
  -3   5   1      417.47      432.07      9.76 o 
  -2   5   1    18296.85    18365.64    213.03 o 
  -1   5   1     1410.42     1362.54     23.91 o 
   0   5   1     7736.04     7922.69    120.21 o 
   1   5   1     1638.31     1751.74     28.81 o 
   2   5   1       29.54       19.22      2.20 o 
   3   5   1      965.27      904.54     17.69 o 
   4   5   1      408.73      419.70     10.10 o 
   5   5   1       71.42       68.17      6.32 o 
   6   5   1     3739.21     3649.95     69.94 o 
   7   5   1      101.80      112.13      8.68 o 
   8   5   1     1798.34     1794.15     63.43 o 
   9   5   1      178.67      154.92     12.96 o 
  10   5   1       65.54       72.23     14.50 o 
 -10   6   1        6.07       12.30      9.09 o 
  -9   6   1     1214.92     1163.90     46.57 o 
  -8   6   1      687.75      747.47     36.02 o 
  -7   6   1     1021.13     1032.07     32.55 o 
  -6   6   1     1452.19     1495.07     32.68 o 
  -5   6   1      212.01      230.06      7.39 o 
  -4   6   1      474.30      457.48      9.93 o 
  -3   6   1     2961.24     2880.79     44.12 o 
  -2   6   1     2210.57     2183.18     33.25 o 
  -1   6   1     7550.41     7773.28    116.83 o 
   0   6   1     2828.57     2962.64     53.45 o 
   1   6   1     1549.61     1577.92     28.23 o 
   2   6   1     8554.34     8722.94    133.12 o 
   3   6   1     1340.21     1392.35     25.48 o 
   4   6   1     6365.00     6218.47     97.82 o 
   5   6   1     4520.17     4715.94     82.50 o 
   6   6   1      323.15      322.65     10.92 o 
   7   6   1      818.70      787.57     20.80 o 
   8   6   1      838.17      849.13     25.86 o 
   9   6   1       43.89       44.02      8.54 o 
  10   6   1      214.18      180.96     20.23 o 
 -10   7   1      161.11      187.29     18.33 o 
  -9   7   1      348.69      308.95     21.80 o 
  -8   7   1      184.40      206.07     23.98 o 
  -7   7   1     1771.75     1716.83     46.43 o 
  -6   7   1       35.85       36.98      6.00 o 
  -5   7   1    13362.07    13430.37    200.26 o 
  -4   7   1      299.31      324.77      9.82 o 
  -3   7   1    14649.51    14742.05    218.23 o 
  -2   7   1      949.70      882.72     18.81 o 
  -1   7   1     3193.76     3283.89     58.43 o 
   0   7   1     4004.85     4396.00     78.77 o 
   1   7   1     4800.57     4590.25     73.72 o 
   2   7   1     1522.93     1692.39     28.60 o 
   3   7   1     8840.58     9088.37    140.30 o 
   4   7   1      261.24      274.37      8.72 o 
   5   7   1     2789.26     2759.66     51.78 o 
   6   7   1      577.10      578.77     18.47 o 
   7   7   1      378.33      353.27     17.18 o 
   8   7   1      362.75      362.00     18.65 o 
   9   7   1     1796.74     1758.52     52.80 o 
  10   7   1        0.70       11.78     13.46 o 
 -10   8   1        1.89        4.86      8.02 o 
  -9   8   1     1490.80     1481.01     64.79 o 
  -8   8   1       93.39       92.22     12.45 o 
  -7   8   1     1609.32     1658.58     50.61 o 
  -6   8   1      113.64      131.44     10.34 o 
  -5   8   1       74.09       68.68      9.20 o 
  -4   8   1      454.42      433.22     13.05 o 
  -3   8   1     9770.12     9801.82    130.73 o 
  -2   8   1      412.24      374.84      9.42 o 
  -1   8   1    18841.03    19366.63    294.64 o 
   0   8   1       36.77       33.39      4.37 o 
   1   8   1     4089.76     4229.37     75.84 o 
   2   8   1      215.43      231.91      7.87 o 
   3   8   1     1812.61     1832.02     33.74 o 
   4   8   1     1847.93     1785.55     33.91 o 
   5   8   1    11095.12    11132.41    217.65 o 
   6   8   1      548.75      531.23     21.28 o 
   7   8   1     2677.97     2691.96    118.60 o 
   8   8   1        3.37        8.85      5.58 o 
   9   8   1        3.26        2.05      6.00 o 
  10   8   1       40.97       55.41     14.50 o 
  -9   9   1        7.20        6.31      7.14 o 
  -8   9   1      414.47      404.76     24.65 o 
  -7   9   1      914.59      914.13     53.01 o 
  -6   9   1       51.61       62.84      9.42 o 
  -5   9   1     5070.31     4847.78    126.23 o 
  -4   9   1      137.46      136.86     12.66 o 
  -3   9   1     3278.72     3100.96     49.31 o 
  -2   9   1      713.47      671.35     16.99 o 
  -1   9   1      733.86      716.06     22.23 o 
   0   9   1     1018.10     1112.69     26.07 o 
   1   9   1    10740.98    11280.75    189.38 o 
   2   9   1      826.59      860.88     22.37 o 
   3   9   1    11720.72    11725.19    155.46 o 
   4   9   1      743.78      731.65     17.23 o 
   5   9   1      250.76      270.08     14.32 o 
   6   9   1      367.09      376.37     30.69 o 
   7   9   1      788.02      800.13     35.28 o 
   8   9   1      478.51      462.01     30.14 o 
   9   9   1      364.42      399.89     31.89 o 
  -9  10   1      226.73      293.87     43.34 o 
  -8  10   1        7.67        6.24      6.85 o 
  -7  10   1     1634.28     1535.37     77.42 o 
  -6  10   1     2159.30     2144.26     65.56 o 
  -5  10   1      334.99      327.59     24.53 o 
  -4  10   1     2419.14     2405.59     59.58 o 
  -3  10   1     2295.34     2209.84     45.60 o 
  -2  10   1        5.87       15.38      4.06 o 
  -1  10   1     5375.92     5416.62     97.78 o 
   0  10   1     2559.52     2617.29     51.92 o 
   1  10   1     2007.07     2057.75     42.58 o 
   2  10   1     3983.07     4022.77     77.47 o 
   3  10   1      722.83      703.32     16.48 o 
   4  10   1      405.41      371.13     14.20 o 
   5  10   1      220.78      245.72     13.55 o 
   6  10   1      811.19      791.44     26.93 o 
   7  10   1     1196.98     1280.37     62.39 o 
   8  10   1      579.57      571.98     27.03 o 
   9  10   1      154.08      147.89     18.51 o 
  -9  11   1        3.79        2.20      7.67 o 
  -8  11   1      942.58      962.28     43.22 o 
  -7  11   1       83.52       79.66     12.29 o 
  -6  11   1      333.45      271.44     20.01 o 
  -5  11   1       46.85       40.85     11.21 o 
  -4  11   1      379.35      411.77     18.10 o 
  -3  11   1       24.71       25.24      4.97 o 
  -2  11   1     2341.21     2418.55     54.18 o 
  -1  11   1      115.18      110.09      8.64 o 
   0  11   1     8731.46     8915.14    193.68 o 
   1  11   1     1680.26     1704.20     37.77 o 
   2  11   1       16.62       22.01      7.17 o 
   3  11   1      464.00      485.64     15.18 o 
   4  11   1     1381.98     1389.61     39.99 o 
   5  11   1       76.05      103.58     28.38 o 
   6  11   1     3066.21     3036.93    129.59 o 
   7  11   1       51.61       60.13     18.93 o 
   8  11   1      235.23      272.65     23.56 o 
   9  11   1      246.64      274.26     27.35 o 
  -8  12   1      274.05      319.49     23.86 o 
  -7  12   1      173.64      168.47     24.40 o 
  -6  12   1     1343.00     1404.02     93.83 o 
  -5  12   1       74.26       72.24     15.50 o 
  -4  12   1     3880.01     3807.84     90.76 o 
  -3  12   1      667.58      621.49     21.84 o 
  -2  12   1      927.98      972.33     33.16 o 
  -1  12   1        2.10        8.32      5.12 o 
   0  12   1     1886.46     1948.03     44.98 o 
   1  12   1      424.41      409.35     21.00 o 
   2  12   1     7519.92     7319.81    165.46 o 
   3  12   1      703.36      700.71     26.38 o 
   4  12   1     3247.15     3158.63    137.98 o 
   5  12   1      115.09      119.10     15.18 o 
   6  12   1      183.89      139.00     15.16 o 
   7  12   1       38.30       26.01     11.36 o 
   8  12   1      449.75      490.03     56.38 o 
  -8  13   1      431.89      544.17     52.59 o 
  -7  13   1      109.62      134.76     19.77 o 
  -6  13   1      966.63      915.90     53.01 o 
  -5  13   1      760.13      716.67     35.33 o 
  -4  13   1      739.51      746.44     27.79 o 
  -3  13   1      856.98      833.66     26.14 o 
  -2  13   1    11650.96    11980.54    264.01 o 
  -1  13   1      431.25      423.63     17.43 o 
   0  13   1      460.56      472.11     17.83 o 
   1  13   1     2061.23     2133.28     51.45 o 
   2  13   1      272.33      306.27     17.55 o 
   3  13   1      565.26      546.09     31.70 o 
   4  13   1     1097.02     1049.04     43.24 o 
   5  13   1       10.07        5.01      6.82 o 
   6  13   1     1669.58     1666.92     63.26 o 
   7  13   1       12.77        5.05      7.74 o 
   8  13   1      598.84      677.06     53.86 o 
  -7  14   1      107.70      111.26     29.87 o 
  -6  14   1      782.11      721.19     83.31 o 
  -5  14   1        0.56        6.60      7.46 o 
  -4  14   1     1565.18     1570.27     47.44 o 
  -3  14   1      131.37      134.19     12.78 o 
  -2  14   1      146.69      145.86     12.38 o 
  -1  14   1     3732.63     3779.19     81.07 o 
   0  14   1      478.15      524.20     26.36 o 
   1  14   1     2117.52     2167.91     55.89 o 
   2  14   1      513.57      556.54     24.73 o 
   3  14   1      276.06      256.11     16.88 o 
   4  14   1     1072.44     1088.94     45.36 o 
   5  14   1     2033.31     1957.15    142.63 o 
   6  14   1        1.23        7.57     12.20 o 
   7  14   1      209.03      196.64     31.56 o 
  -7  15   1      239.87      248.83     23.23 o 
  -6  15   1       96.99       97.59     17.25 o 
  -5  15   1     1383.60     1341.33    120.33 o 
  -4  15   1        5.78        1.05      6.13 o 
  -3  15   1     1270.08     1232.66     44.17 o 
  -2  15   1      153.72      131.67     12.76 o 
  -1  15   1      440.80      441.00     19.21 o 
   0  15   1     2285.43     2437.71     56.94 o 
   1  15   1     1311.14     1415.40     54.66 o 
   2  15   1       91.40       82.45     14.28 o 
   3  15   1     2234.13     2239.00     68.48 o 
   4  15   1       94.82      107.93     15.92 o 
   5  15   1       24.64       35.34     17.67 o 
   6  15   1      187.74      194.38     31.14 o 
   7  15   1      174.56      143.61     18.60 o 
  -6  16   1        1.23        4.26      9.21 o 
  -5  16   1       81.85       71.91     18.51 o 
  -4  16   1       20.20       26.54     11.59 o 
  -3  16   1     2011.92     2100.31     98.03 o 
  -2  16   1        0.91        0.64      5.92 o 
  -1  16   1     1675.08     1716.35     45.10 o 
   0  16   1       30.87       26.77      6.50 o 
   1  16   1      304.56      334.70     16.37 o 
   2  16   1       12.89        7.52      7.60 o 
   3  16   1        0.51        0.57      6.77 o 
   4  16   1      223.21      185.05     21.42 o 
   5  16   1      614.54      492.27     47.96 o 
   6  16   1      151.21      138.00     29.45 o 
  -5  17   1      487.85      438.41     47.12 o 
  -4  17   1        0.52        0.57      9.21 o 
  -3  17   1       40.87       41.20     10.43 o 
  -2  17   1       28.69       27.21      7.85 o 
  -1  17   1        1.22       -0.31      5.74 o 
   0  17   1      449.04      448.44     21.01 o 
   1  17   1     1151.67     1202.07     37.24 o 
   2  17   1        0.08       -6.40      6.40 o 
   3  17   1     1290.88     1346.30     48.73 o 
   4  17   1      491.17      496.86     50.91 o 
   5  17   1      400.27      329.86     41.23 o 
  -5  18   1      133.99      111.92     28.61 o 
  -4  18   1      866.96      901.46     53.86 o 
  -3  18   1       34.06       31.44      8.87 o 
  -2  18   1       98.17      108.24     13.83 o 
  -1  18   1      493.89      539.89     23.53 o 
   0  18   1      454.06      483.98     21.47 o 
   1  18   1      611.52      662.11     25.83 o 
   2  18   1      896.51      868.26     34.04 o 
   3  18   1       92.07       97.79     15.71 o 
   4  18   1       91.30       60.46     42.07 o 
   5  18   1      184.32      162.41     33.66 o 
  -3  19   1       40.41       52.15     11.96 o 
  -2  19   1     1184.38     1262.12     40.99 o 
  -1  19   1       83.61      128.20     12.73 o 
   0  19   1      917.15      968.75     32.14 o 
   1  19   1       54.76       77.73     10.84 o 
   2  19   1        2.04       -0.64      6.51 o 
   3  19   1        0.71       -6.43      7.69 o 
  -1  20   1        5.28        3.14      6.52 o 
   0  20   1       73.08       82.69     13.22 o 
   1  20   1       91.55       84.37     11.59 o 
 -10   0   2     2229.08     2459.67    111.92 o 
  -8   0   2     4472.00     4471.30    131.08 o 
  -6   0   2      529.00      538.20     18.81 o 
  -4   0   2    17098.62    16670.61    365.77 o 
  -2   0   2     5221.64     5179.28    158.43 o 
   0   0   2     9571.51     9838.77    256.82 o 
   2   0   2     8379.58     8917.27    158.62 o 
   4   0   2    14931.10    14758.28    283.37 o 
   6   0   2     5849.90     6022.00    139.11 o 
   8   0   2       95.76      119.00     11.50 o 
  10   0   2     1561.16     1442.31     81.62 o 
 -11   1   2      164.47      199.45     18.09 o 
 -10   1   2       31.27       26.06      9.46 o 
  -9   1   2        3.09       -2.16      4.92 o 
  -8   1   2     2074.56     2082.22     53.99 o 
  -7   1   2       22.35       17.09      4.77 o 
  -6   1   2     8703.37     8928.76    143.41 o 
  -5   1   2       85.38       86.87      5.45 o 
  -4   1   2     8604.84     8459.67    135.60 o 
  -3   1   2     8183.77     8474.11    188.67 o 
  -2   1   2     4553.98     4711.38     80.11 o 
  -1   1   2    10289.18    10775.02    176.28 o 
   0   1   2    46075.95    40187.55    720.30 o 
   1   1   2     2544.08     2564.23     32.87 o 
   2   1   2    34125.85    32131.11    678.10 o 
   3   1   2     9979.79    10427.98    164.83 o 
   4   1   2      274.85      404.17     17.85 o 
   5   1   2      456.32      505.89     11.43 o 
   6   1   2     2090.37     2154.17     36.47 o 
   7   1   2      681.65      660.90     17.35 o 
   8   1   2     3369.48     3540.08     73.91 o 
   9   1   2      191.08      184.38     17.55 o 
  10   1   2      957.40     1024.00     45.81 o 
 -10   2   2      421.80      486.59     36.18 o 
  -9   2   2      205.37      224.82     17.82 o 
  -8   2   2      603.96      600.24     17.64 o 
  -7   2   2     1155.24     1128.54     25.79 o 
  -6   2   2      946.21      985.46     23.42 o 
  -5   2   2     2699.18     2905.76     55.55 o 
  -4   2   2     2688.34     2662.47     57.16 o 
  -3   2   2     1053.00     1168.21     31.64 o 
  -2   2   2    23686.30    22959.52    315.15 o 
  -1   2   2     6681.36     6890.27     88.07 o 
   0   2   2     3180.08     3286.40     40.47 o 
   1   2   2    15334.51    15089.38    220.78 o 
   2   2   2     1723.01     1635.18     28.69 o 
   3   2   2     4195.85     4082.99     66.84 o 
   4   2   2     9013.84     9441.05    151.01 o 
   5   2   2       98.09       87.98      5.51 o 
   6   2   2      623.24      606.35     20.60 o 
   7   2   2     1371.62     1409.59     28.65 o 
   8   2   2        0.52        2.40      3.68 o 
   9   2   2     1541.41     1569.20     59.18 o 
  10   2   2       17.87       26.55      9.70 o 
 -10   3   2      110.58      127.15     14.57 o 
  -9   3   2     3069.49     3205.95     83.27 o 
  -8   3   2      348.22      372.28     14.50 o 
  -7   3   2      961.98      966.75     27.94 o 
  -6   3   2     1765.20     1793.22     37.75 o 
  -5   3   2     4530.05     4351.42     80.34 o 
  -4   3   2      286.54      300.09     12.76 o 
  -3   3   2    15783.96    16658.04    372.16 o 
  -2   3   2       28.17       40.90      2.80 o 
  -1   3   2    24705.17    25038.44    315.14 o 
   0   3   2      258.17      321.50      5.86 o 
   1   3   2     1084.41     1062.68     19.56 o 
   2   3   2        9.86       17.35      3.81 o 
   3   3   2     1498.72     1388.48     29.29 o 
   4   3   2    10257.83    10846.42    172.59 o 
   5   3   2    10877.13    10765.95    188.14 o 
   6   3   2     1793.70     1838.99     38.50 o 
   7   3   2     1691.51     1733.07     33.86 o 
   8   3   2      527.91      561.86     16.77 o 
   9   3   2      361.96      331.69     18.92 o 
  10   3   2        6.04       13.38     13.88 o 
 -10   4   2       17.97       14.27      8.02 o 
  -9   4   2      289.35      295.51     21.26 o 
  -8   4   2       21.70       16.87      6.11 o 
  -7   4   2     4234.11     4233.72    101.06 o 
  -6   4   2     1747.51     1752.72     45.64 o 
  -5   4   2     6578.46     6610.40    135.89 o 
  -4   4   2        7.97       22.80      2.75 o 
  -3   4   2      451.04      403.80      9.97 o 
  -2   4   2        0.15        2.58      2.30 o 
  -1   4   2    23288.01    23992.82    351.57 o 
   0   4   2      299.93      298.74      6.13 o 
   1   4   2    45496.98    42009.57    871.26 o 
   2   4   2     1514.66     1596.07     24.04 o 
   3   4   2     5747.92     5670.44     88.00 o 
   4   4   2      949.59     1009.98     20.91 o 
   5   4   2      224.10      251.33     11.81 o 
   6   4   2     3912.36     3963.95     74.93 o 
   7   4   2     2513.10     2548.58     52.23 o 
   8   4   2      192.55      181.00     11.01 o 
   9   4   2     1312.57     1418.05     58.94 o 
  10   4   2       73.85      117.94     16.89 o 
 -10   5   2       79.62       82.48     13.88 o 
  -9   5   2      704.13      729.57     27.48 o 
  -8   5   2      795.64      828.79     45.02 o 
  -7   5   2      137.92      149.89     11.67 o 
  -6   5   2     4905.82     5010.24     98.13 o 
  -5   5   2     1726.40     1712.57     32.49 o 
  -4   5   2       26.11       30.38      2.79 o 
  -3   5   2    11994.70    11860.35    175.08 o 
  -2   5   2     1129.47     1314.20     19.12 o 
  -1   5   2    18685.94    18698.56    252.62 o 
   0   5   2     3326.28     3509.85     48.91 o 
   1   5   2      322.66      435.35     10.58 o 
   2   5   2     2417.51     2556.60     43.45 o 
   3   5   2     7485.08     7468.93    115.14 o 
   4   5   2     4590.75     4667.57     74.31 o 
   5   5   2     5462.45     5508.63     94.50 o 
   6   5   2     5775.22     5741.75     99.40 o 
   7   5   2      680.04      668.48     20.96 o 
   8   5   2     1261.38     1293.09     34.69 o 
   9   5   2       20.30       22.61      9.21 o 
  10   5   2        5.27        1.57      9.26 o 
 -10   6   2      498.68      557.05     30.04 o 
  -9   6   2      299.23      303.98     21.40 o 
  -8   6   2     1807.12     1850.88     54.14 o 
  -7   6   2     4871.19     5058.16    115.45 o 
  -6   6   2      174.88      185.90     15.43 o 
  -5   6   2     3646.12     3620.23     62.95 o 
  -4   6   2     2982.81     2834.01     44.21 o 
  -3   6   2      327.87      340.80      9.92 o 
  -2   6   2    11706.46    12443.83    148.98 o 
  -1   6   2     4767.13     4912.21     73.27 o 
   0   6   2      121.19       84.83      3.56 o 
   1   6   2     8517.59     8629.94    139.23 o 
   2   6   2      306.53      266.07      8.03 o 
   3   6   2     8760.81     8370.02    129.04 o 
   4   6   2     4397.48     4275.29     69.10 o 
   5   6   2       61.64       62.96      5.21 o 
   6   6   2     7929.73     7969.41    144.03 o 
   7   6   2     2682.28     2744.91     61.52 o 
   8   6   2      103.37      102.30      9.03 o 
   9   6   2      795.11      865.80     47.12 o 
  10   6   2      119.44       88.24     26.93 o 
 -10   7   2        4.51       -1.68      7.14 o 
  -9   7   2      430.83      447.94     26.35 o 
  -8   7   2      267.73      263.68     19.17 o 
  -7   7   2      105.70      115.75     10.32 o 
  -6   7   2     2519.49     2453.64     61.86 o 
  -5   7   2       36.90       29.45      5.51 o 
  -4   7   2     8943.11     8970.76    137.58 o 
  -3   7   2     3208.42     3166.49     52.33 o 
  -2   7   2      388.14      393.98     11.93 o 
  -1   7   2      144.52      108.96      5.21 o 
   0   7   2    11884.61    12241.97    156.49 o 
   1   7   2       58.05       49.87      3.80 o 
   2   7   2    10605.08    10700.63    187.00 o 
   3   7   2      948.82      911.77     18.40 o 
   4   7   2      137.18      136.56     11.42 o 
   5   7   2      552.66      564.05     16.35 o 
   6   7   2      425.67      411.51     15.04 o 
   7   7   2      214.31      214.57     11.44 o 
   8   7   2     1068.74     1118.15     37.02 o 
   9   7   2       37.33       31.56     10.71 o 
  10   7   2     1001.70      938.44     51.75 o 
 -10   8   2     1687.91     1708.22     88.36 o 
  -9   8   2        0.02        5.18      7.67 o 
  -8   8   2      561.33      566.12     29.34 o 
  -7   8   2      339.46      313.50     17.32 o 
  -6   8   2        6.90       13.76      5.46 o 
  -5   8   2      177.02      151.06     15.55 o 
  -4   8   2     5714.76     5552.51     89.09 o 
  -3   8   2      626.78      642.58     13.58 o 
  -2   8   2     8870.31     8724.87    134.71 o 
  -1   8   2      133.19      167.95     10.64 o 
   0   8   2     6428.16     6755.74    110.23 o 
   1   8   2        2.68       15.68      5.42 o 
   2   8   2     1716.47     1806.42     38.00 o 
   3   8   2      373.03      415.33     10.63 o 
   4   8   2     7944.00     8054.94    132.95 o 
   5   8   2       32.72       29.72      4.48 o 
   6   8   2     1774.48     1788.77     42.72 o 
   7   8   2      418.09      355.28     25.35 o 
   8   8   2     1207.45     1213.67     70.75 o 
   9   8   2       36.19       40.88     12.19 o 
  10   8   2      634.37      658.04     56.38 o 
  -9   9   2      229.38      239.63     35.76 o 
  -8   9   2     2159.05     2285.87     78.46 o 
  -7   9   2       34.73       47.29      9.70 o 
  -6   9   2     3038.54     2946.35     74.88 o 
  -5   9   2      283.10      239.18     14.39 o 
  -4   9   2       16.47       32.19      5.40 o 
  -3   9   2     4173.35     4143.12     69.00 o 
  -2   9   2       31.58       30.31      4.44 o 
  -1   9   2     1740.80     1771.69     35.40 o 
   0   9   2     2183.81     2127.34     42.85 o 
   1   9   2      327.03      380.48     11.37 o 
   2   9   2     7069.03     7016.02    119.99 o 
   3   9   2      729.56      737.12     15.35 o 
   4   9   2     1920.19     1978.01     38.62 o 
   5   9   2       21.19       26.08      4.61 o 
   6   9   2      225.18      203.81     13.11 o 
   7   9   2        2.24       24.57      8.96 o 
   8   9   2     2515.68     2624.54     72.05 o 
   9   9   2      157.51      132.57     18.93 o 
  -9  10   2      218.07      240.75     20.72 o 
  -8  10   2      199.45      177.49     17.58 o 
  -7  10   2      651.53      613.26     31.03 o 
  -6  10   2      501.58      448.10     25.03 o 
  -5  10   2     3404.65     3126.20     87.95 o 
  -4  10   2     1438.33     1452.57     40.56 o 
  -3  10   2       58.36       47.42      5.87 o 
  -2  10   2     3647.72     3664.30     67.61 o 
  -1  10   2     7376.71     7355.37    114.09 o 
   0  10   2      708.90      696.16     23.06 o 
   1  10   2    10718.87    10812.68    234.51 o 
   2  10   2     1091.10     1011.08     24.71 o 
   3  10   2     1176.53     1113.24     25.38 o 
   4  10   2      986.37      997.42     28.14 o 
   5  10   2      221.65      202.95     18.88 o 
   6  10   2     1881.31     1831.22     52.34 o 
   7  10   2      487.76      458.60     21.28 o 
   8  10   2       15.98       28.56      7.92 o 
   9  10   2      892.37      906.91     46.09 o 
  -9  11   2      907.76      920.25     43.37 o 
  -8  11   2       17.72       25.10      9.65 o 
  -7  11   2      407.51      396.44     54.28 o 
  -6  11   2      235.41      224.42     19.35 o 
  -5  11   2     3873.34     3783.70    120.70 o 
  -4  11   2     1319.15     1335.79     40.59 o 
  -3  11   2     3456.76     3364.99     71.19 o 
  -2  11   2      359.58      388.83     15.57 o 
  -1  11   2     3065.36     3087.46     59.68 o 
   0  11   2     3218.60     3325.29     84.23 o 
   1  11   2      420.05      417.43     15.16 o 
   2  11   2       96.06       88.01      9.52 o 
   3  11   2     2063.89     2093.81     42.86 o 
   4  11   2      232.61      224.53     11.87 o 
   5  11   2     5362.25     5076.13    113.40 o 
   6  11   2        0.30        3.94      5.98 o 
   7  11   2      575.77      585.92     45.96 o 
   8  11   2        6.73       22.35      7.43 o 
   9  11   2      123.41       97.61     24.40 o 
  -8  12   2        0.79       -2.28      7.99 o 
  -7  12   2     2483.29     2483.76    149.78 o 
  -6  12   2        6.06       -2.32     13.46 o 
  -5  12   2     1644.22     1578.89     53.28 o 
  -4  12   2       77.15       68.02      9.13 o 
  -3  12   2      154.05      132.86      9.93 o 
  -2  12   2       44.58       51.82      6.74 o 
  -1  12   2      814.41      842.68     26.85 o 
   0  12   2      196.48      179.56     10.66 o 
   1  12   2     5688.31     5746.43    117.11 o 
   2  12   2     1018.99     1014.16     33.82 o 
   3  12   2     3100.31     3029.57    106.28 o 
   4  12   2        3.02        5.01      6.16 o 
   5  12   2        0.69       -4.38      4.38 o 
   6  12   2        0.86        1.53      5.39 o 
   7  12   2     1581.32     1562.82     49.45 o 
   8  12   2       47.84       42.85      9.62 o 
  -8  13   2       25.09       14.31     18.93 o 
  -7  13   2       27.74       33.78     10.10 o 
  -6  13   2      280.83      306.25     45.86 o 
  -5  13   2       87.11      100.59     13.53 o 
  -4  13   2      183.87      189.56     13.83 o 
  -3  13   2     4131.03     4135.00     87.20 o 
  -2  13   2      162.68      180.39     11.51 o 
  -1  13   2     3558.49     3529.42     71.92 o 
   0  13   2      842.62      858.00     36.32 o 
   1  13   2       11.71        6.37      4.86 o 
   2  13   2       12.85       16.71      6.52 o 
   3  13   2     2622.88     2488.97     66.34 o 
   4  13   2        0.53       -6.11      6.11 o 
   5  13   2     1553.84     1497.01     87.51 o 
   6  13   2      101.20      108.78     15.16 o 
   7  13   2      383.67      428.01     31.98 o 
   8  13   2      164.96      155.22     18.40 o 
  -7  14   2      177.35      189.51     19.61 o 
  -6  14   2      110.24      115.82     18.93 o 
  -5  14   2      802.09      712.85     47.12 o 
  -4  14   2     1339.98     1354.82     43.25 o 
  -3  14   2       41.33       43.29      7.81 o 
  -2  14   2      284.28      343.69     15.67 o 
  -1  14   2      392.68      412.95     20.22 o 
   0  14   2       14.72       14.79      7.39 o 
   1  14   2      273.63      283.08     17.00 o 
   2  14   2      311.52      306.77     28.66 o 
   3  14   2      737.79      743.74     37.37 o 
   4  14   2     1329.60     1300.39     50.86 o 
   5  14   2       13.46        8.41     12.62 o 
   6  14   2     1015.66      967.71     67.32 o 
   7  14   2       59.42       86.23     15.09 o 
  -7  15   2        0.11       -6.73      6.73 o 
  -6  15   2      557.99      533.49     32.32 o 
  -5  15   2      441.45      394.00     27.20 o 
  -4  15   2      532.61      469.07     23.28 o 
  -3  15   2       96.69       93.68     12.46 o 
  -2  15   2      222.09      266.40     17.30 o 
  -1  15   2        9.55        5.13      5.71 o 
   0  15   2     2824.99     2912.13     98.14 o 
   1  15   2        3.62        5.23      5.56 o 
   2  15   2     1876.53     1843.75     59.24 o 
   3  15   2        2.51       -5.73      6.00 o 
   4  15   2      349.34      328.80     24.68 o 
   5  15   2      710.14      863.37     63.11 o 
   6  15   2      330.28      279.37     36.18 o 
   7  15   2      258.16      268.43     37.87 o 
  -6  16   2        1.14        3.47      8.84 o 
  -5  16   2       23.70       14.20     11.78 o 
  -4  16   2      369.82      365.03     28.54 o 
  -3  16   2       59.18       75.02     10.51 o 
  -2  16   2     4188.77     4116.83     88.64 o 
  -1  16   2      101.53      105.29     10.76 o 
   0  16   2      876.68      828.74     30.82 o 
   1  16   2        7.89        9.68      6.06 o 
   2  16   2     2154.17     2094.66     66.33 o 
   3  16   2       82.55       80.56     12.49 o 
   4  16   2      767.11      693.01     69.00 o 
   5  16   2        1.59       29.45     15.99 o 
   6  16   2      307.83      296.20     37.87 o 
  -5  17   2      456.62      456.09     48.81 o 
  -4  17   2      337.61      314.54     28.22 o 
  -3  17   2      439.90      394.95     20.60 o 
  -2  17   2       10.10        7.95      6.44 o 
  -1  17   2       20.97       28.61      7.48 o 
   0  17   2      976.04     1037.02     32.50 o 
   1  17   2        7.66       10.65      6.16 o 
   2  17   2     1708.59     1762.08     59.53 o 
   3  17   2        4.22        4.24      7.54 o 
   4  17   2       71.74       96.11     20.62 o 
   5  17   2      686.97      695.91     58.90 o 
  -4  18   2      959.28      949.56     50.87 o 
  -3  18   2       61.25       53.12     11.64 o 
  -2  18   2      265.86      288.44     17.14 o 
  -1  18   2      251.55      272.64     16.60 o 
   0  18   2      222.37      250.97     15.86 o 
   1  18   2      647.50      670.51     33.20 o 
   2  18   2       25.17       23.48      9.85 o 
   3  18   2       58.56       63.41     12.39 o 
   4  18   2      618.25      686.37     41.35 o 
  -3  19   2      505.29      477.93     27.86 o 
  -2  19   2        6.30        8.84      6.96 o 
  -1  19   2      535.94      540.74     32.70 o 
   0  19   2       97.19      114.88     12.16 o 
   1  19   2        2.41        4.40      8.16 o 
   2  19   2      118.89      138.57     15.12 o 
   3  19   2      599.14      592.05     30.74 o 
  -1  20   2       47.84       58.06     21.04 o 
   0  20   2        0.56       -1.38      6.52 o 
  -9   0   3     1110.75     1082.15     60.59 o 
  -7   0   3       33.41       26.01      6.67 o 
  -5   0   3    14919.96    14141.15    380.74 o 
  -3   0   3     7403.10     7168.65    220.14 o 
  -1   0   3     6603.89     6930.98    268.18 o 
   1   0   3     9889.19     9835.99    186.67 o 
   3   0   3    18135.71    18771.21    537.47 o 
   5   0   3     9376.83     9129.14    203.23 o 
   7   0   3      860.04     1014.38     69.42 o 
   9   0   3     1587.17     1612.29     85.83 o 
 -10   1   3      750.72      900.19     38.66 o 
  -9   1   3     1410.93     1431.03     61.01 o 
  -8   1   3      220.97      192.98     11.94 o 
  -7   1   3     4282.42     4230.33    123.38 o 
  -6   1   3     1062.81     1063.26     30.60 o 
  -5   1   3     1403.25     1382.43     38.03 o 
  -4   1   3      640.75      626.91     15.02 o 
  -3   1   3     1234.50     1125.18     24.19 o 
  -2   1   3     4817.34     4926.14     72.65 o 
  -1   1   3    10452.15    10509.62    151.43 o 
   0   1   3    14091.15    14603.30    238.44 o 
   1   1   3    26551.95    25518.94    348.71 o 
   2   1   3     7240.25     7312.24    100.84 o 
   3   1   3     3385.47     3368.65     46.43 o 
   4   1   3     1877.36     1938.12     29.71 o 
   5   1   3     2065.39     2018.99     33.41 o 
   6   1   3        0.31        2.47      2.25 o 
   7   1   3     4237.85     4373.37    114.54 o 
   8   1   3      310.36      321.11     22.30 o 
   9   1   3      812.37      894.64     40.16 o 
  10   1   3        4.26       -2.12      8.02 o 
 -10   2   3       84.47       85.14     19.77 o 
  -9   2   3      186.48      187.87     16.03 o 
  -8   2   3     1594.22     1629.56     50.89 o 
  -7   2   3     1714.65     1681.84     40.66 o 
  -6   2   3     4086.70     4210.77    111.50 o 
  -5   2   3     1633.20     1581.60     39.24 o 
  -4   2   3     1401.13     1529.59     34.14 o 
  -3   2   3     8824.75     9105.79    192.40 o 
  -2   2   3    13259.42    13909.79    188.42 o 
  -1   2   3      186.11      140.26      3.50 o 
   0   2   3      364.61      334.34      6.90 o 
   1   2   3     4531.40     4799.50     61.85 o 
   2   2   3     1058.12     1125.36     18.98 o 
   3   2   3    16389.50    16081.75    283.99 o 
   4   2   3     1802.63     1968.42     34.83 o 
   5   2   3     4152.87     4204.13     61.53 o 
   6   2   3     2751.06     2723.35     44.59 o 
   7   2   3       11.63        8.93      6.87 o 
   8   2   3     1579.88     1594.47     58.59 o 
   9   2   3      194.95      205.05     18.08 o 
  10   2   3       10.14       13.60     12.20 o 
 -10   3   3      726.25      855.09     38.07 o 
  -9   3   3       86.39      106.45     13.09 o 
  -8   3   3      300.74      340.35     14.76 o 
  -7   3   3      544.32      575.11     22.19 o 
  -6   3   3     3703.12     3639.67     92.63 o 
  -5   3   3      457.42      482.25     13.37 o 
  -4   3   3    29393.23    29282.35    502.11 o 
  -3   3   3      947.19      965.41     24.37 o 
  -2   3   3     9437.80     9508.61    151.89 o 
  -1   3   3    10695.07    11302.45    157.70 o 
   0   3   3     5087.58     5279.56     70.76 o 
   1   3   3       15.64       14.26      1.45 o 
   2   3   3     4645.18     4632.98     66.45 o 
   3   3   3      314.08      358.71      8.62 o 
   4   3   3    11748.73    11813.94    192.41 o 
   5   3   3      300.89      331.08      9.84 o 
   6   3   3     1830.24     1752.15     53.11 o 
   7   3   3      276.21      264.81      9.84 o 
   8   3   3        9.11       13.28      8.68 o 
   9   3   3      489.14      468.42     37.87 o 
  10   3   3     1896.92     2156.69    111.92 o 
 -10   4   3      872.25      888.83     46.70 o 
  -9   4   3        0.10        5.51      6.46 o 
  -8   4   3     3317.07     3589.47    108.44 o 
  -7   4   3     1141.00     1127.47     41.28 o 
  -6   4   3     1840.72     1893.41     47.45 o 
  -5   4   3      755.20      846.39     21.99 o 
  -4   4   3     2599.71     2730.75     48.69 o 
  -3   4   3     1091.96     1049.46     23.08 o 
  -2   4   3     7171.01     7224.91     89.94 o 
  -1   4   3      353.53      410.30      9.96 o 
   0   4   3    27401.80    27547.35    367.28 o 
   1   4   3        2.87        8.11      1.90 o 
   2   4   3     5603.36     5241.69     75.55 o 
   3   4   3     1288.43     1290.34     23.38 o 
   4   4   3      484.18      436.80     12.12 o 
   5   4   3       39.81       61.93      4.64 o 
   6   4   3     7674.54     7700.34    141.57 o 
   7   4   3       35.26       35.62      5.73 o 
   8   4   3     1173.18     1186.49     39.62 o 
   9   4   3       28.31       44.39      9.50 o 
  10   4   3       52.96       49.65     17.67 o 
 -10   5   3      564.45      586.15     30.94 o 
  -9   5   3       29.08       23.73      8.87 o 
  -8   5   3       27.09       26.25      6.63 o 
  -7   5   3      833.49      811.38     29.82 o 
  -6   5   3     1932.36     1978.25     45.58 o 
  -5   5   3      474.35      488.96     16.06 o 
  -4   5   3     7530.70     7546.86    124.45 o 
  -3   5   3      176.67      150.26      7.87 o 
  -2   5   3    13998.36    14750.93    200.70 o 
  -1   5   3     2694.02     2630.91     38.60 o 
   0   5   3        6.65       21.33      2.78 o 
   1   5   3       23.60       30.80      4.06 o 
   2   5   3     7511.85     7202.76    131.00 o 
   3   5   3     1100.36     1054.83     20.46 o 
   4   5   3    10000.04    10030.11    153.42 o 
   5   5   3       42.93       52.52      4.68 o 
   6   5   3     2148.18     2251.73     46.74 o 
   7   5   3      322.80      288.21     12.91 o 
   8   5   3     2062.86     1977.97     58.38 o 
   9   5   3     1053.58     1031.00     37.33 o 
  10   5   3      262.14      266.00     24.09 o 
 -10   6   3        0.59       -3.80      6.82 o 
  -9   6   3       60.87       62.80     11.59 o 
  -8   6   3     1510.52     1537.53     55.25 o 
  -7   6   3        6.90        9.22      4.66 o 
  -6   6   3     5967.29     5937.28    133.25 o 
  -5   6   3     3893.70     3920.15     83.36 o 
  -4   6   3      168.06      182.52      7.77 o 
  -3   6   3     5195.08     5116.85     85.16 o 
  -2   6   3     2741.72     2552.41     38.59 o 
  -1   6   3     1746.04     1770.90     27.90 o 
   0   6   3     7352.91     7333.73    104.79 o 
   1   6   3     3299.95     3273.28     63.14 o 
   2   6   3     2811.72     2916.69     52.39 o 
   3   6   3     5160.86     5114.66     81.78 o 
   4   6   3      411.23      414.14     11.20 o 
   5   6   3     2857.46     2848.54     53.03 o 
   6   6   3      359.92      399.31     16.45 o 
   7   6   3       75.57       82.19      8.42 o 
   8   6   3     2941.78     2910.96     79.57 o 
   9   6   3      174.56      159.26     18.93 o 
  10   6   3      274.90      258.84     24.65 o 
 -10   7   3       67.46       69.00     13.09 o 
  -9   7   3     1652.39     1617.56    124.96 o 
  -8   7   3        0.35        9.68      7.07 o 
  -7   7   3     1057.25     1034.22     35.10 o 
  -6   7   3      207.60      211.01     12.60 o 
  -5   7   3       43.80       45.63      6.54 o 
  -4   7   3      642.69      642.99     16.29 o 
  -3   7   3      651.85      710.57     13.73 o 
  -2   7   3      160.40      259.40      8.50 o 
  -1   7   3     9174.26     9040.27    130.34 o 
   0   7   3      917.83     1147.76     20.01 o 
   1   7   3    17633.16    17763.24    267.58 o 
   2   7   3     4088.35     4352.06     70.02 o 
   3   7   3      483.81      564.98     11.01 o 
   4   7   3     1368.42     1382.88     27.08 o 
   5   7   3     4112.42     4025.57     76.70 o 
   6   7   3        7.94       11.80      3.98 o 
   7   7   3     2349.24     2360.57     54.91 o 
   8   7   3      378.55      358.97     25.84 o 
   9   7   3       16.26        6.76      9.09 o 
  10   7   3      273.96      287.72     26.47 o 
  -9   8   3     1048.99     1070.38    122.44 o 
  -8   8   3       16.65       20.69      8.49 o 
  -7   8   3      138.74      117.95     32.40 o 
  -6   8   3     1251.61     1249.75     37.77 o 
  -5   8   3     8031.63     7777.50    173.43 o 
  -4   8   3      327.29      303.58     13.02 o 
  -3   8   3    10960.13    10714.11    152.44 o 
  -2   8   3      752.79      761.61     18.04 o 
  -1   8   3      299.40      221.36      9.32 o 
   0   8   3      203.94      187.91      6.62 o 
   1   8   3     3565.36     3606.67     60.30 o 
   2   8   3     2138.45     2250.26     39.57 o 
   3   8   3     9921.74    10031.81    140.82 o 
   4   8   3      959.25      988.40     22.46 o 
   5   8   3     5455.73     5399.09    100.88 o 
   6   8   3        7.30        6.48      3.77 o 
   7   8   3       46.04       62.02      8.47 o 
   8   8   3      395.04      360.40     26.16 o 
   9   8   3      565.26      543.43     33.31 o 
  -9   9   3      144.36      147.87     30.29 o 
  -8   9   3       31.99       40.70     10.66 o 
  -7   9   3     4415.66     4210.75    251.18 o 
  -6   9   3      484.09      469.00     20.61 o 
  -5   9   3     2647.56     2630.77     67.90 o 
  -4   9   3     2063.07     1959.77     53.08 o 
  -3   9   3     4003.96     4033.93     67.27 o 
  -2   9   3        4.21        9.00      4.09 o 
  -1   9   3    12760.95    12990.74    207.13 o 
   0   9   3      399.15      452.42     13.48 o 
   1   9   3     2906.11     2899.73     48.33 o 
   2   9   3     3066.28     3160.64     53.80 o 
   3   9   3      800.78      777.69     18.14 o 
   4   9   3     2336.75     2324.85     47.64 o 
   5   9   3     1600.05     1616.99     39.53 o 
   6   9   3        0.74        2.72      3.58 o 
   7   9   3     2361.88     2292.21     63.32 o 
   8   9   3       89.29       96.08     11.11 o 
   9   9   3      694.42      729.53     40.16 o 
  -9  10   3      145.16      133.17     17.67 o 
  -8  10   3      989.62     1008.17     44.33 o 
  -7  10   3       53.72       72.14     12.12 o 
  -6  10   3      248.24      256.65     19.00 o 
  -5  10   3      622.66      598.79     23.98 o 
  -4  10   3      599.98      561.63     19.86 o 
  -3  10   3     4437.94     4374.88     88.74 o 
  -2  10   3       30.86       42.99      5.02 o 
  -1  10   3     2248.16     2346.47     45.26 o 
   0  10   3     5542.28     5844.22    110.26 o 
   1  10   3      856.32      891.10     20.48 o 
   2  10   3     5570.16     5824.11    112.47 o 
   3  10   3     5185.43     5197.70     98.83 o 
   4  10   3     2188.65     2245.43     53.39 o 
   5  10   3      417.21      418.03     15.96 o 
   6  10   3      936.12      937.09     32.60 o 
   7  10   3       34.39       30.15      7.26 o 
   8  10   3      116.13      100.66     11.76 o 
   9  10   3      116.72      111.97     18.51 o 
  -9  11   3      355.53      395.91     26.95 o 
  -8  11   3      127.38      119.52     15.33 o 
  -7  11   3       65.80       55.40     20.62 o 
  -6  11   3     1257.39     1208.23     48.16 o 
  -5  11   3      375.85      319.14     28.91 o 
  -4  11   3     3992.91     3998.21     94.32 o 
  -3  11   3      137.25      129.46      9.10 o 
  -2  11   3     4062.81     4122.32     78.76 o 
  -1  11   3     1278.62     1282.22     33.33 o 
   0  11   3      510.38      508.04     20.04 o 
   1  11   3     2897.47     2979.96     65.17 o 
   2  11   3     1934.53     1870.83     40.05 o 
   3  11   3      181.28      164.67     10.55 o 
   4  11   3     1990.42     1953.67     57.84 o 
   5  11   3      151.22      135.95     11.94 o 
   6  11   3      496.31      514.90     23.12 o 
   7  11   3      151.82      196.21     14.92 o 
   8  11   3       32.40       33.16      8.78 o 
   9  11   3       64.36       74.05     22.72 o 
  -8  12   3      845.17      867.32     62.27 o 
  -7  12   3       46.43       47.44     15.15 o 
  -6  12   3     2204.63     2056.45     87.51 o 
  -5  12   3       23.38       28.99      8.29 o 
  -4  12   3       25.55       29.31      7.01 o 
  -3  12   3       49.57       49.50      7.00 o 
  -2  12   3     5204.48     5325.38     91.00 o 
  -1  12   3      329.07      293.25     16.32 o 
   0  12   3     3288.96     3381.52     75.30 o 
   1  12   3       10.22       14.28      4.71 o 
   2  12   3      335.05      353.40     15.82 o 
   3  12   3     1133.75     1050.62     29.84 o 
   4  12   3       42.92       46.38      8.05 o 
   5  12   3       43.30       59.40     10.85 o 
   6  12   3     1534.54     1499.08     61.97 o 
   7  12   3       88.28       93.13     11.41 o 
   8  12   3     1265.46     1305.57     45.03 o 
  -8  13   3       23.74       36.65     21.04 o 
  -7  13   3       74.17       75.68     13.53 o 
  -6  13   3      314.53      277.68     41.23 o 
  -5  13   3      156.79      131.58     15.16 o 
  -4  13   3     1476.95     1558.60     47.49 o 
  -3  13   3       63.55       59.70      7.59 o 
  -2  13   3     1936.43     1983.45     40.90 o 
  -1  13   3     2584.44     2601.96     74.70 o 
   0  13   3      114.81      113.10     11.58 o 
   1  13   3     1055.80     1078.04     32.70 o 
   2  13   3     3799.10     3667.20    116.96 o 
   3  13   3      183.23      183.60     13.88 o 
   4  13   3     2716.75     2580.07     87.94 o 
   5  13   3      865.41      787.85     37.70 o 
   6  13   3      196.55      226.72     21.12 o 
   7  13   3       78.64       93.99     12.08 o 
   8  13   3      113.04      111.61     17.55 o 
  -7  14   3       16.36       11.72     11.78 o 
  -6  14   3      231.78      211.37     20.01 o 
  -5  14   3     1237.46     1261.68     52.23 o 
  -4  14   3        7.50       11.38      5.95 o 
  -3  14   3     2881.10     2948.25     60.46 o 
  -2  14   3      447.88      479.84     19.07 o 
  -1  14   3        8.44        6.62      6.11 o 
   0  14   3     4025.24     4000.89    108.12 o 
   1  14   3     2576.10     2514.75     66.92 o 
   2  14   3      856.64      870.37     34.40 o 
   3  14   3     1311.87     1344.28     81.13 o 
   4  14   3      219.45      225.89     29.64 o 
   5  14   3      680.31      635.32     51.33 o 
   6  14   3      565.70      572.21     49.65 o 
   7  14   3       29.53       61.43     20.20 o 
  -7  15   3     1012.89      936.48     45.85 o 
  -6  15   3       48.13       66.86     14.13 o 
  -5  15   3      796.33      803.88     39.90 o 
  -4  15   3      501.92      504.93     24.09 o 
  -3  15   3      459.90      457.99     20.79 o 
  -2  15   3      152.04      167.42     16.07 o 
  -1  15   3     1873.63     1988.00     54.57 o 
   0  15   3       60.49       61.08     10.84 o 
   1  15   3     2345.37     2491.57     94.37 o 
   2  15   3       13.20       20.86      8.14 o 
   3  15   3      307.53      310.04     19.84 o 
   4  15   3       94.69      105.20     15.64 o 
   5  15   3      508.75      444.31     43.76 o 
   6  15   3      227.06      247.40     34.50 o 
   7  15   3      999.27     1088.88     76.58 o 
  -6  16   3        3.25        3.51      8.25 o 
  -5  16   3      890.62      892.20    142.21 o 
  -4  16   3        9.95        1.87      6.66 o 
  -3  16   3      598.63      661.83     30.74 o 
  -2  16   3       26.29       25.60      7.45 o 
  -1  16   3      403.17      442.96     19.80 o 
   0  16   3        1.36        2.41      5.66 o 
   1  16   3       83.07      107.34     11.05 o 
   2  16   3      280.28      280.14     19.88 o 
   3  16   3     1623.59     1716.40     63.52 o 
   4  16   3        9.69       13.87     10.40 o 
   5  16   3      824.57      649.63     54.70 o 
   6  16   3       47.78       42.07     19.35 o 
  -5  17   3       31.62       37.51     12.45 o 
  -4  17   3      457.54      421.17     31.54 o 
  -3  17   3       98.30      101.47     15.19 o 
  -2  17   3      351.20      346.00     19.40 o 
  -1  17   3     1173.14     1349.80     43.66 o 
   0  17   3       43.34       59.64     10.24 o 
   1  17   3      441.86      477.92     24.64 o 
   2  17   3      150.63      126.97     15.07 o 
   3  17   3      111.13      119.06     14.41 o 
   4  17   3        4.31       12.17     11.00 o 
   5  17   3       31.89       46.28     20.20 o 
  -4  18   3        7.60       12.93     11.26 o 
  -3  18   3      496.50      456.77     26.81 o 
  -2  18   3      257.40      247.87     18.38 o 
  -1  18   3        8.47        0.02      5.83 o 
   0  18   3     1118.52     1112.34     34.81 o 
   1  18   3        7.86        3.16      7.41 o 
   2  18   3      427.99      401.94     25.04 o 
   3  18   3       77.16       81.99     12.88 o 
   4  18   3      607.97      654.36     40.73 o 
  -3  19   3        9.66       -3.60      7.80 o 
  -2  19   3      296.15      281.43     20.08 o 
  -1  19   3        2.34        0.35      5.77 o 
   0  19   3        0.21       -2.30      6.15 o 
   1  19   3      352.60      357.18     26.45 o 
   2  19   3      951.75     1095.59     81.71 o 
   3  19   3       15.49       13.01      9.85 o 
 -10   0   4        3.98       -7.57      7.57 o 
  -8   0   4       77.64       86.92     12.45 o 
  -6   0   4     5520.63     5258.75    129.28 o 
  -4   0   4    15056.25    15144.96    353.32 o 
  -2   0   4     4547.29     4586.96    126.65 o 
   0   0   4    87973.14    76456.02   3897.43 o 
   2   0   4    16249.06    15786.68    396.53 o 
   4   0   4     2952.98     2821.72     69.64 o 
   6   0   4      288.48      326.24     11.85 o 
   8   0   4      618.26      527.61     40.39 o 
  10   0   4     1720.81     2049.86    106.87 o 
 -10   1   4      782.30      890.11     39.26 o 
  -9   1   4      299.12      309.22     21.12 o 
  -8   1   4     3546.71     3625.39     83.62 o 
  -7   1   4      503.07      494.60     18.54 o 
  -6   1   4      677.84      719.75     19.41 o 
  -5   1   4     1487.56     1525.65     38.45 o 
  -4   1   4     2192.96     2152.03     44.51 o 
  -3   1   4        4.87        3.66      2.45 o 
  -2   1   4    22969.73    23363.39    380.48 o 
  -1   1   4      393.82      446.24     11.70 o 
   0   1   4    21842.99    22348.14    365.56 o 
   1   1   4     3576.45     4015.42     62.94 o 
   2   1   4      438.44      428.16     11.24 o 
   3   1   4      903.60      828.21     13.81 o 
   4   1   4     4331.79     4264.66     67.37 o 
   5   1   4      693.27      694.19     13.43 o 
   6   1   4     3660.95     3675.21     64.24 o 
   7   1   4     1002.32      871.38     37.49 o 
   8   1   4      407.61      434.32     26.09 o 
   9   1   4      384.75      372.78     24.99 o 
  10   1   4       15.63       21.73      9.80 o 
 -10   2   4      458.24      516.22     35.76 o 
  -9   2   4      795.13      792.40     45.86 o 
  -8   2   4      833.16      835.08     44.33 o 
  -7   2   4     2827.17     2792.66     58.69 o 
  -6   2   4     4445.31     4313.42     97.52 o 
  -5   2   4       32.59       52.52      5.12 o 
  -4   2   4     5393.05     5589.16    122.44 o 
  -3   2   4     4160.84     3899.59     70.52 o 
  -2   2   4      163.35      170.38      5.59 o 
  -1   2   4    25544.02    26062.64    391.31 o 
   0   2   4      810.98      913.76     17.57 o 
   1   2   4     3630.15     3765.77     52.06 o 
   2   2   4    14227.69    14052.73    182.49 o 
   3   2   4     1853.37     2164.07     34.39 o 
   4   2   4     4686.90     4672.49     64.44 o 
   5   2   4     6026.58     6041.41     88.20 o 
   6   2   4        2.61        3.14      2.48 o 
   7   2   4     1607.64     1474.86     50.84 o 
   8   2   4     2150.31     2155.02     75.27 o 
   9   2   4      488.20      528.11     29.75 o 
  10   2   4      195.38      223.35     48.39 o 
 -10   3   4      206.68      222.30     19.01 o 
  -9   3   4        0.71       -2.10      7.14 o 
  -8   3   4       24.51       18.92      6.59 o 
  -7   3   4      935.68     1034.52     30.61 o 
  -6   3   4      758.42      751.51     23.64 o 
  -5   3   4     5682.99     5423.90    107.49 o 
  -4   3   4      693.57      730.12     17.86 o 
  -3   3   4     8677.23     8434.01    127.73 o 
  -2   3   4     8140.01     8241.76    155.79 o 
  -1   3   4      516.72      527.38     12.31 o 
   0   3   4     3352.23     3444.58     53.70 o 
   1   3   4     8791.54     8396.12    112.66 o 
   2   3   4      143.00      183.88      4.65 o 
   3   3   4    11315.90    11324.58    163.53 o 
   4   3   4      482.38      450.27      9.38 o 
   5   3   4      108.92       97.00      9.49 o 
   6   3   4     1214.96     1234.97     50.89 o 
   7   3   4      475.48      442.02     20.50 o 
   8   3   4      570.01      578.58     25.23 o 
   9   3   4     1160.14     1256.52     51.47 o 
  10   3   4        7.17        1.03      7.89 o 
 -10   4   4        3.04       -1.75      7.57 o 
  -9   4   4     4154.55     4194.92    124.94 o 
  -8   4   4      149.54      141.49     20.62 o 
  -7   4   4     1888.03     1920.10     50.07 o 
  -6   4   4       60.37       54.71      6.83 o 
  -5   4   4       48.34       45.89      5.85 o 
  -4   4   4      370.59      472.11     13.69 o 
  -3   4   4     9934.56     9693.78    154.07 o 
  -2   4   4      815.84      792.54     14.80 o 
  -1   4   4     4806.36     4540.31     60.34 o 
   0   4   4       34.63       18.33      1.91 o 
   1   4   4    13970.42    14358.80    201.36 o 
   2   4   4      596.40      683.70     12.68 o 
   3   4   4     1357.57     1430.41     27.59 o 
   4   4   4       21.60       27.80      3.00 o 
   5   4   4     8666.44     8568.70    157.36 o 
   6   4   4      143.99      134.49      9.83 o 
   7   4   4     4057.36     3985.65    101.83 o 
   8   4   4       76.89       73.42     10.43 o 
   9   4   4        0.29        1.45      6.06 o 
  10   4   4        0.53        7.26      8.41 o 
 -10   5   4       28.10       30.84     15.15 o 
  -9   5   4        1.69        9.63      7.89 o 
  -8   5   4       44.48       63.17     10.12 o 
  -7   5   4     2197.01     2239.95     57.22 o 
  -6   5   4     1484.44     1562.14     42.46 o 
  -5   5   4     7754.68     7661.07    167.28 o 
  -4   5   4      170.12      186.16     12.30 o 
  -3   5   4      579.69      518.08     10.67 o 
  -2   5   4    12825.16    13282.49    174.10 o 
  -1   5   4      493.15      527.25     10.47 o 
   0   5   4     3727.36     4052.80     57.66 o 
   1   5   4    19635.39    20045.54    260.89 o 
   2   5   4     2433.74     2527.45     52.87 o 
   3   5   4    11502.47    11768.20    186.01 o 
   4   5   4      644.89      611.89     13.70 o 
   5   5   4      640.33      660.27     16.83 o 
   6   5   4        1.95       -1.14      3.34 o 
   7   5   4      762.71      775.15     37.06 o 
   8   5   4       20.96       25.31      9.73 o 
   9   5   4     1059.48     1133.52     48.60 o 
  10   5   4        1.12       13.46     13.46 o 
 -10   6   4      179.47      177.99     18.68 o 
  -9   6   4       57.93       67.32     16.83 o 
  -8   6   4       54.28       64.68     10.52 o 
  -7   6   4     1164.46     1188.93     38.91 o 
  -6   6   4     2987.15     3065.30     74.98 o 
  -5   6   4      457.22      465.05     25.99 o 
  -4   6   4     4069.64     4002.37     74.98 o 
  -3   6   4     2103.98     2077.38     32.87 o 
  -2   6   4      264.52      253.17      7.73 o 
  -1   6   4    17803.20    18082.43    227.66 o 
   0   6   4    12103.79    13028.70    174.65 o 
   1   6   4      335.67      443.24     10.62 o 
   2   6   4     7524.80     7431.19    107.47 o 
   3   6   4      393.13      374.62      8.73 o 
   4   6   4      923.06      943.61     20.14 o 
   5   6   4      428.60      464.01     17.96 o 
   6   6   4       72.82       66.16      6.21 o 
   7   6   4      697.18      691.97     24.29 o 
   8   6   4     1979.44     1808.92     55.44 o 
   9   6   4      244.35      298.31     27.35 o 
  10   6   4       85.94      121.45     18.93 o 
 -10   7   4     1407.16     1475.87     89.62 o 
  -9   7   4        2.29        0.84      9.26 o 
  -8   7   4     3015.50     3042.56    120.75 o 
  -7   7   4      766.35      713.05     32.39 o 
  -6   7   4       13.11       22.46      7.70 o 
  -5   7   4     1071.41     1033.48     31.91 o 
  -4   7   4     4608.13     4621.29     80.16 o 
  -3   7   4     2285.95     2311.12     32.23 o 
  -2   7   4     9263.56     9302.41    139.21 o 
  -1   7   4      453.53      474.28     10.82 o 
   0   7   4    10553.45    10800.12    152.47 o 
   1   7   4      804.84      704.80     14.93 o 
   2   7   4     2015.86     2000.42     33.03 o 
   3   7   4      606.69      554.97     12.28 o 
   4   7   4     2075.01     1987.32     38.20 o 
   5   7   4     1081.48     1081.75     26.41 o 
   6   7   4     8952.63     9119.85    164.25 o 
   7   7   4       27.88       34.75      6.16 o 
   8   7   4      492.32      459.43     22.93 o 
   9   7   4      227.68      252.82     23.80 o 
  10   7   4      388.39      350.90     42.92 o 
  -9   8   4      231.05      169.98     23.56 o 
  -8   8   4      267.01      290.17     31.98 o 
  -7   8   4       19.86       29.40      8.87 o 
  -6   8   4     2729.38     2664.96     87.69 o 
  -5   8   4     1016.09      926.62     30.64 o 
  -4   8   4     4851.97     4653.86     95.90 o 
  -3   8   4      115.90      115.73      5.41 o 
  -2   8   4     1251.29     1226.11     24.97 o 
  -1   8   4     1290.99     1300.31     23.39 o 
   0   8   4     1123.52     1028.96     24.20 o 
   1   8   4      891.56      875.55     17.97 o 
   2   8   4     7952.80     8038.10    125.69 o 
   3   8   4      143.98      137.94      7.32 o 
   4   8   4     2761.53     2660.33     55.30 o 
   5   8   4      220.34      247.58     15.25 o 
   6   8   4       58.10       47.75      6.45 o 
   7   8   4       54.04       65.73      7.76 o 
   8   8   4      173.82      183.57     22.30 o 
   9   8   4       47.21       51.15     13.97 o 
  -9   9   4       12.82        6.73     10.94 o 
  -8   9   4      550.33      554.58     30.28 o 
  -7   9   4      669.89      605.39     30.79 o 
  -6   9   4      575.38      559.56     28.39 o 
  -5   9   4      564.23      589.44     23.52 o 
  -4   9   4      320.65      327.48     14.77 o 
  -3   9   4      145.58      147.38      6.83 o 
  -2   9   4    10791.63    10346.47    149.32 o 
  -1   9   4      302.44      321.05     13.48 o 
   0   9   4     5709.52     5491.93     85.31 o 
   1   9   4     1315.15     1237.69     24.75 o 
   2   9   4        9.85       10.04      3.02 o 
   3   9   4     1006.91     1004.33     23.69 o 
   4   9   4     2780.86     2782.29     58.32 o 
   5   9   4      168.56      155.53      9.94 o 
   6   9   4      564.79      600.37     20.35 o 
   7   9   4      540.71      512.40     35.88 o 
   8   9   4     1267.30     1322.04     63.11 o 
   9   9   4      212.38      184.59     21.40 o 
  -9  10   4     1101.25     1206.69     69.84 o 
  -8  10   4      245.95      283.70     22.16 o 
  -7  10   4     1237.00     1155.25     47.92 o 
  -6  10   4     1412.59     1225.65     48.40 o 
  -5  10   4      298.70      271.54     15.97 o 
  -4  10   4      654.58      627.61     21.69 o 
  -3  10   4     2040.44     2117.92     38.51 o 
  -2  10   4        0.91        3.88      3.20 o 
  -1  10   4     1116.12     1073.35     25.10 o 
   0  10   4       71.46       70.53      6.50 o 
   1  10   4      942.38      934.25     20.06 o 
   2  10   4     2171.49     2147.93     45.50 o 
   3  10   4      249.99      228.77     11.78 o 
   4  10   4     3553.86     3466.87     77.80 o 
   5  10   4     2791.27     2689.61     72.12 o 
   6  10   4      168.98      173.90     15.74 o 
   7  10   4      866.86      884.77     32.35 o 
   8  10   4      720.44      751.26     39.81 o 
   9  10   4       42.18       61.29     14.84 o 
  -8  11   4      422.09      463.64     28.63 o 
  -7  11   4      579.13      511.21     29.09 o 
  -6  11   4       12.94       21.54      8.40 o 
  -5  11   4     3704.52     3539.14    103.77 o 
  -4  11   4      370.06      337.20     17.20 o 
  -3  11   4     2100.89     2119.60     41.09 o 
  -2  11   4      861.30      805.67     21.99 o 
  -1  11   4     1363.12     1426.92     33.19 o 
   0  11   4      157.23      137.73      9.60 o 
   1  11   4     8989.18     9061.75    145.42 o 
   2  11   4      982.48      944.81     21.77 o 
   3  11   4     3760.31     3753.87     96.80 o 
   4  11   4       27.83       36.99      6.63 o 
   5  11   4        1.25        0.11      7.07 o 
   6  11   4     1105.36     1165.47     63.95 o 
   7  11   4      199.45      202.57     15.47 o 
   8  11   4        6.66       12.43      9.21 o 
  -8  12   4       57.53       48.81     12.12 o 
  -7  12   4      490.14      466.14     63.11 o 
  -6  12   4        0.41        4.10      6.49 o 
  -5  12   4        0.61       11.28      8.41 o 
  -4  12   4      339.54      306.99     17.04 o 
  -3  12   4     3150.70     3072.17     60.64 o 
  -2  12   4      322.82      320.37     18.75 o 
  -1  12   4     7407.93     7504.13    152.42 o 
   0  12   4      143.42      134.01     11.00 o 
   1  12   4      983.29     1007.66     26.73 o 
   2  12   4       24.51       21.05      4.32 o 
   3  12   4     1222.65     1230.93     32.93 o 
   4  12   4       67.44       55.46     10.93 o 
   5  12   4     1936.27     1928.94     70.42 o 
   6  12   4      139.15      146.31     16.95 o 
   7  12   4      811.85      908.06     43.98 o 
   8  12   4      178.09      188.77     58.90 o 
  -8  13   4      298.41      320.78     53.01 o 
  -7  13   4      860.11      835.74     76.58 o 
  -6  13   4       42.26       47.00     12.62 o 
  -5  13   4     1661.65     1656.69     61.70 o 
  -4  13   4      683.44      648.70     31.58 o 
  -3  13   4     1013.41      960.59     29.18 o 
  -2  13   4        4.69        7.91      4.40 o 
  -1  13   4        0.68       -4.68      4.74 o 
   0  13   4      488.51      498.43     26.84 o 
   1  13   4      652.38      708.26     37.33 o 
   2  13   4     1150.80     1148.05     56.49 o 
   3  13   4     2341.78     2371.26     87.85 o 
   4  13   4      180.09      150.65     12.76 o 
   5  13   4     1139.90     1130.36     48.02 o 
   6  13   4      602.32      513.46     32.82 o 
   7  13   4      339.44      403.12     41.23 o 
   8  13   4        4.65        0.18      9.80 o 
  -7  14   4      100.37       84.76     14.73 o 
  -6  14   4      419.73      451.37     53.01 o 
  -5  14   4       35.68       40.07     10.71 o 
  -4  14   4     1227.73     1172.29     56.63 o 
  -3  14   4     1020.63     1062.86     34.25 o 
  -2  14   4       79.19       76.54      8.09 o 
  -1  14   4     1395.84     1413.83     49.23 o 
   0  14   4      776.57      758.38     31.05 o 
   1  14   4      386.93      406.30     21.29 o 
   2  14   4     1037.93      973.01     48.90 o 
   3  14   4        1.20        4.60      5.97 o 
   4  14   4      209.47      203.25     21.38 o 
   5  14   4      520.84      593.22     32.92 o 
   6  14   4       13.94       12.20      8.33 o 
   7  14   4      713.26      822.95     46.28 o 
  -6  15   4      108.34      101.98     15.77 o 
  -5  15   4      129.53      122.29     16.53 o 
  -4  15   4      277.71      320.87     25.25 o 
  -3  15   4      283.78      292.87     16.74 o 
  -2  15   4     2013.40     2034.48     56.95 o 
  -1  15   4       30.53       20.55      7.12 o 
   0  15   4     1248.94     1211.67     63.09 o 
   1  15   4      302.26      292.03     21.42 o 
   2  15   4       79.17       80.86     11.81 o 
   3  15   4       35.53       41.71      9.69 o 
   4  15   4      341.75      332.69     26.47 o 
   5  15   4       88.53      111.08     24.40 o 
   6  15   4      634.51      702.64     56.38 o 
  -6  16   4     1223.32     1253.90    114.86 o 
  -5  16   4        2.50        8.41      8.69 o 
  -4  16   4      632.30      646.17     45.40 o 
  -3  16   4      120.97      121.22     14.56 o 
  -2  16   4       55.84       44.08      9.77 o 
  -1  16   4       43.87       45.26      8.30 o 
   0  16   4      654.70      602.42     28.70 o 
   1  16   4       76.90       62.43     10.49 o 
   2  16   4     2449.13     2366.02     75.31 o 
   3  16   4      271.50      287.50     20.30 o 
   4  16   4     1068.74     1097.70    102.24 o 
   5  16   4       94.19       87.51     23.56 o 
   6  16   4        3.97        4.21     13.46 o 
  -5  17   4      146.11      148.47     19.40 o 
  -4  17   4      137.68      152.69     38.71 o 
  -3  17   4       64.29       83.01     13.00 o 
  -2  17   4     1282.61     1280.03     45.67 o 
  -1  17   4      186.82      220.90     14.96 o 
   0  17   4      771.10      784.11     30.92 o 
   1  17   4      626.57      687.53     30.61 o 
   2  17   4        0.73       -6.09      6.50 o 
   3  17   4        1.38        6.88      7.60 o 
   4  17   4      895.56      908.06     47.59 o 
   5  17   4        1.53       21.04     16.83 o 
  -4  18   4      828.47      756.50     63.11 o 
  -3  18   4      265.16      263.15     30.89 o 
  -2  18   4       90.40       88.42     12.99 o 
  -1  18   4      371.29      347.90     21.93 o 
   0  18   4      156.37      168.61     15.10 o 
   1  18   4       53.56       58.47     11.00 o 
   2  18   4      614.14      673.28     40.08 o 
   3  18   4        0.63       -0.22      7.57 o 
   4  18   4      129.60      140.32     20.72 o 
  -2  19   4       39.04       58.13     12.06 o 
  -1  19   4        0.23       -1.53      7.06 o 
   0  19   4       12.31       15.47      7.39 o 
   1  19   4      168.55      160.73     19.04 o 
   2  19   4       12.38        8.04     11.12 o 
  -9   0   5      499.98      481.33     38.71 o 
  -7   0   5     7792.73     7575.61    232.79 o 
  -5   0   5     5899.93     5979.47    146.33 o 
  -3   0   5     1252.78     1055.72     45.91 o 
  -1   0   5      182.00      136.30     11.24 o 
   1   0   5    14505.09    14138.02    305.04 o 
   3   0   5    15362.49    15289.98    363.35 o 
   5   0   5      516.36      566.71     18.30 o 
   7   0   5     1508.05     1528.98     80.78 o 
   9   0   5      683.34      750.61     53.01 o 
 -10   1   5      393.68      412.01     25.84 o 
  -9   1   5     1079.16     1125.84     45.22 o 
  -8   1   5     1124.06     1096.74     43.11 o 
  -7   1   5       81.49       90.51     10.01 o 
  -6   1   5     2367.07     2310.20     49.91 o 
  -5   1   5     4201.23     4211.41     96.11 o 
  -4   1   5        8.03       14.25      2.82 o 
  -3   1   5    11321.37    11338.75    225.47 o 
  -2   1   5     1458.50     1258.98     24.99 o 
  -1   1   5     3686.74     3683.73     66.06 o 
   0   1   5      341.67      350.12     11.59 o 
   1   1   5      127.30      141.67      5.75 o 
   2   1   5      338.84      328.18      9.06 o 
   3   1   5     5838.45     5947.03    104.20 o 
   4   1   5     1968.88     2168.00     34.42 o 
   5   1   5     7869.54     7876.06    148.73 o 
   6   1   5      353.68      324.82     28.61 o 
   7   1   5     1082.42      896.47     39.27 o 
   8   1   5      245.08      240.52     20.20 o 
   9   1   5      252.57      256.61     21.71 o 
  10   1   5      127.93      125.65     16.95 o 
 -10   2   5     1165.07     1243.72     71.53 o 
  -9   2   5      205.11      174.33     16.66 o 
  -8   2   5      353.81      352.25     21.71 o 
  -7   2   5     1337.63     1288.20     37.56 o 
  -6   2   5      938.74      892.84     39.84 o 
  -5   2   5     4666.21     4497.56    102.18 o 
  -4   2   5     1747.41     1631.25     34.27 o 
  -3   2   5        5.19       33.80      3.14 o 
  -2   2   5    13688.60    13815.89    311.84 o 
  -1   2   5     4662.48     4701.55     92.79 o 
   0   2   5     4142.40     4425.64     66.12 o 
   1   2   5     4144.11     4167.19     58.03 o 
   2   2   5     2580.25     2592.40     39.31 o 
   3   2   5     1598.15     1604.25     28.03 o 
   4   2   5     9342.41     9014.21    131.88 o 
   5   2   5      126.06       96.57      5.45 o 
   6   2   5      971.28      949.61     32.21 o 
   7   2   5     2330.26     2141.68     74.38 o 
   8   2   5      104.60       97.28     14.28 o 
   9   2   5     1155.34     1204.56     51.16 o 
  10   2   5       33.43       47.68     12.45 o 
 -10   3   5      137.24      145.74     25.24 o 
  -9   3   5      198.77      194.53     23.98 o 
  -8   3   5      707.31      725.57     32.71 o 
  -7   3   5        1.84        0.32      5.49 o 
  -6   3   5     2743.01     2701.23     66.12 o 
  -5   3   5        4.11        0.48      3.66 o 
  -4   3   5     1522.85     1618.71     34.34 o 
  -3   3   5     2304.67     2180.68     35.60 o 
  -2   3   5     1305.84     1455.44     29.52 o 
  -1   3   5     5424.32     5530.41     98.33 o 
   0   3   5    21418.04    21698.80    285.82 o 
   1   3   5      411.66      466.97      9.52 o 
   2   3   5    16079.24    15743.06    219.65 o 
   3   3   5     2121.56     2145.51     39.32 o 
   4   3   5      248.73      295.96     11.69 o 
   5   3   5      697.95      722.41     17.52 o 
   6   3   5     1748.61     1721.19     50.34 o 
   7   3   5       66.18       72.12      9.87 o 
   8   3   5     1143.57     1167.46     48.78 o 
   9   3   5       19.15       38.75     11.26 o 
  10   3   5      331.92      415.33     52.59 o 
 -10   4   5      883.32      958.40     42.23 o 
  -9   4   5       15.39        9.26      7.74 o 
  -8   4   5     1451.78     1423.80     71.53 o 
  -7   4   5       20.79       34.41      6.30 o 
  -6   4   5       57.89       68.00      7.72 o 
  -5   4   5      105.56       89.59     10.56 o 
  -4   4   5    19721.15    19288.46    326.96 o 
  -3   4   5      317.89      305.28      9.19 o 
  -2   4   5    10481.47    10190.07    163.12 o 
  -1   4   5      327.42      327.89      8.27 o 
   0   4   5      118.94       85.80      3.85 o 
   1   4   5      858.09      926.51     17.29 o 
   2   4   5     4954.15     4975.69     76.29 o 
   3   4   5      495.10      571.59     16.13 o 
   4   4   5     3142.86     3001.08     53.07 o 
   5   4   5      144.68      128.28      7.21 o 
   6   4   5     7645.69     7336.88    175.32 o 
   7   4   5      257.97      279.41     17.08 o 
   8   4   5      138.88      143.32     13.86 o 
   9   4   5        1.60        1.82      7.28 o 
  10   4   5     1094.66     1214.43     53.54 o 
 -10   5   5        0.02       -7.15      7.15 o 
  -9   5   5        5.98       10.32      8.02 o 
  -8   5   5     2282.40     2311.57    105.19 o 
  -7   5   5      348.07      350.36     17.80 o 
  -6   5   5     5951.79     5934.59    134.03 o 
  -5   5   5      109.85      122.16      9.21 o 
  -4   5   5     3021.49     2949.53     58.01 o 
  -3   5   5      275.63      269.31      9.40 o 
  -2   5   5     1481.68     1448.94     24.48 o 
  -1   5   5     2224.29     2260.20     34.87 o 
   0   5   5    13336.27    13476.71    170.86 o 
   1   5   5       16.88       23.37      2.60 o 
   2   5   5     5424.08     5186.58     76.43 o 
   3   5   5     2495.21     2538.77     39.33 o 
   4   5   5     2754.74     2620.31     43.49 o 
   5   5   5     1352.31     1297.36     29.74 o 
   6   5   5       67.91       66.57      8.00 o 
   7   5   5        4.62       -2.47      5.13 o 
   8   5   5     2603.55     2634.03     74.58 o 
   9   5   5       48.39       37.35      9.85 o 
  10   5   5      134.34      149.78     26.93 o 
 -10   6   5      436.31      421.19     27.63 o 
  -9   6   5      468.13      385.40     34.50 o 
  -8   6   5       19.26        3.37      9.26 o 
  -7   6   5     1427.10     1391.64     50.81 o 
  -6   6   5      473.88      421.90     18.43 o 
  -5   6   5     2687.81     2600.27     65.46 o 
  -4   6   5      173.33      170.52     11.56 o 
  -3   6   5      796.76      765.16     12.72 o 
  -2   6   5     5257.85     5139.35     71.72 o 
  -1   6   5     1135.37     1136.09     20.10 o 
   0   6   5     2846.04     2919.19     43.86 o 
   1   6   5     4289.18     4220.00     62.97 o 
   2   6   5     1164.50     1153.80     21.12 o 
   3   6   5      677.22      615.29     14.80 o 
   4   6   5    11436.51    11303.38    203.87 o 
   5   6   5        1.31        2.45      3.26 o 
   6   6   5       64.25       76.28      9.31 o 
   7   6   5      551.91      523.24     24.56 o 
   8   6   5       58.99       65.18     10.64 o 
   9   6   5      810.41      784.37     33.15 o 
  10   6   5        0.91       -5.89     15.15 o 
  -9   7   5     1491.13     1556.75     81.62 o 
  -8   7   5       40.96       19.35     11.78 o 
  -7   7   5      746.30      711.40     32.42 o 
  -6   7   5      395.93      396.67     18.50 o 
  -5   7   5     2963.50     2910.66     72.94 o 
  -4   7   5      625.79      571.72     18.98 o 
  -3   7   5    15390.22    14849.55    215.45 o 
  -2   7   5        4.42       12.10      2.72 o 
  -1   7   5     1631.53     1672.90     28.04 o 
   0   7   5      356.11      347.70     15.31 o 
   1   7   5        0.59        5.74      2.45 o 
   2   7   5     3900.38     3992.15     61.32 o 
   3   7   5     2223.02     2182.68     36.06 o 
   4   7   5      156.20      156.06      9.13 o 
   5   7   5     4954.04     4923.34    106.74 o 
   6   7   5      550.97      583.69     18.71 o 
   7   7   5     1428.46     1522.89     64.41 o 
   8   7   5        3.93        6.94      6.63 o 
   9   7   5      131.70      150.01     19.61 o 
  -9   8   5      225.43      223.84     27.77 o 
  -8   8   5      307.84      247.40     26.93 o 
  -7   8   5     2447.02     2262.68     76.51 o 
  -6   8   5      319.49      326.55     30.16 o 
  -5   8   5     2748.81     2700.41     69.60 o 
  -4   8   5      456.90      422.11     16.44 o 
  -3   8   5       96.43      104.94      6.11 o 
  -2   8   5       24.77       23.72      3.69 o 
  -1   8   5     5942.58     5906.22     96.08 o 
   0   8   5      118.30      141.21      6.53 o 
   1   8   5     8506.70     8561.16    140.47 o 
   2   8   5     1397.20     1511.00     28.32 o 
   3   8   5     2803.44     2826.84     49.30 o 
   4   8   5     1503.84     1437.05     42.77 o 
   5   8   5     1574.69     1480.84     40.69 o 
   6   8   5      480.15      508.31     29.37 o 
   7   8   5     2209.06     2275.64     65.66 o 
   8   8   5      183.43      162.36     19.01 o 
   9   8   5      498.29      520.90     34.12 o 
  -9   9   5      728.73      768.28     52.17 o 
  -8   9   5      329.81      344.07     23.71 o 
  -7   9   5       60.26       43.90     10.66 o 
  -6   9   5      303.72      341.64     21.80 o 
  -5   9   5     1277.48     1233.78     38.86 o 
  -4   9   5      193.63      164.63     10.79 o 
  -3   9   5     3653.07     3602.52     78.29 o 
  -2   9   5      785.72      823.19     20.32 o 
  -1   9   5     8831.54     8753.93    132.01 o 
   0   9   5     1377.73     1355.66     26.12 o 
   1   9   5        0.73        4.73      2.87 o 
   2   9   5     1763.16     1826.61     34.94 o 
   3   9   5     6658.69     6482.15    110.64 o 
   4   9   5        3.18        7.85      5.42 o 
   5   9   5     2530.21     2606.17     81.10 o 
   6   9   5      109.73      109.30     11.45 o 
   7   9   5        6.38        1.22      6.46 o 
   8   9   5       91.24      103.49     16.35 o 
   9   9   5        0.68       -4.77      8.87 o 
  -9  10   5       10.91       10.10     11.78 o 
  -8  10   5      544.77      513.86     29.83 o 
  -7  10   5     1984.70     1818.59     66.36 o 
  -6  10   5      252.64      217.89     19.77 o 
  -5  10   5     2650.31     2477.85    104.01 o 
  -4  10   5     4010.66     3854.92     84.56 o 
  -3  10   5       85.61       82.60      7.04 o 
  -2  10   5     1635.27     1540.03     35.22 o 
  -1  10   5     2187.71     2207.37     45.73 o 
   0  10   5       98.48      113.65      6.29 o 
   1  10   5     4873.55     4833.58     96.19 o 
   2  10   5      376.76      379.78     12.14 o 
   3  10   5      326.30      348.29     14.74 o 
   4  10   5     1643.57     1627.96     42.19 o 
   5  10   5       93.19      107.03     13.05 o 
   6  10   5     1438.98     1533.92     47.87 o 
   7  10   5      306.60      316.92     24.65 o 
   8  10   5        9.11       -2.52     11.36 o 
   9  10   5      307.03      357.63     42.92 o 
  -8  11   5      350.60      297.28     23.00 o 
  -7  11   5       36.45       49.63     11.36 o 
  -6  11   5     1730.74     1616.60     71.95 o 
  -5  11   5        1.47       -1.35      7.46 o 
  -4  11   5      891.24      937.13     29.23 o 
  -3  11   5     1279.38     1178.10     32.36 o 
  -2  11   5        4.85        0.17      3.46 o 
  -1  11   5      220.41      223.35     13.74 o 
   0  11   5     5352.34     5273.97    146.13 o 
   1  11   5      437.96      366.24     13.38 o 
   2  11   5     4081.12     4103.47     89.25 o 
   3  11   5        3.33        8.59      4.60 o 
   4  11   5      730.77      695.17     24.29 o 
   5  11   5       64.55       94.52     10.69 o 
   6  11   5      859.64      811.49     39.26 o 
   7  11   5      442.09      511.61     79.52 o 
   8  11   5      306.93      282.10     25.24 o 
  -8  12   5      102.25       71.63     14.13 o 
  -7  12   5      313.34      320.92     24.05 o 
  -6  12   5        8.81        4.63      9.68 o 
  -5  12   5      354.90      301.17     21.42 o 
  -4  12   5     1278.85     1251.14     50.04 o 
  -3  12   5      553.20      511.27     19.59 o 
  -2  12   5     5059.49     5123.92     95.67 o 
  -1  12   5        1.26        4.13      4.63 o 
   0  12   5     2081.98     2066.42     61.16 o 
   1  12   5       81.32      111.32     10.25 o 
   2  12   5     1222.65     1274.97     29.80 o 
   3  12   5      591.45      577.49     20.93 o 
   4  12   5     2922.47     2872.50     76.25 o 
   5  12   5        0.21       -0.26      8.41 o 
   6  12   5     1131.93     1172.46     95.93 o 
   7  12   5       46.77       52.26     31.14 o 
   8  12   5        3.06        9.86     12.62 o 
  -7  13   5       36.13       30.16     21.46 o 
  -6  13   5     1878.83     1794.98    164.93 o 
  -5  13   5      304.74      257.73     20.62 o 
  -4  13   5      617.12      543.07     24.05 o 
  -3  13   5     1451.17     1418.49     38.52 o 
  -2  13   5     1897.57     1870.11     48.25 o 
  -1  13   5      369.77      363.55     16.48 o 
   0  13   5     1194.42     1182.06     40.87 o 
   1  13   5     1427.41     1411.18     46.22 o 
   2  13   5     1724.41     1841.75     81.01 o 
   3  13   5      624.28      534.09     24.04 o 
   4  13   5      108.07      115.42     11.82 o 
   5  13   5      117.16      127.12     16.29 o 
   6  13   5      147.89      163.65     18.14 o 
   7  13   5        7.88       14.67      9.46 o 
  -7  14   5      371.12      335.99     31.14 o 
  -6  14   5        3.61        6.08      7.89 o 
  -5  14   5      340.48      310.33     23.25 o 
  -4  14   5     1028.24     1028.66     36.20 o 
  -3  14   5      359.44      343.03     17.54 o 
  -2  14   5     1363.86     1337.85     36.66 o 
  -1  14   5     1932.65     1885.00     58.87 o 
   0  14   5      211.66      196.00     15.68 o 
   1  14   5     2523.93     2497.66     88.09 o 
   2  14   5       15.55       18.10      5.65 o 
   3  14   5      197.58      200.69     13.07 o 
   4  14   5      524.56      504.99     22.73 o 
   5  14   5     1085.22     1067.16     46.91 o 
   6  14   5      290.87      367.69     32.40 o 
   7  14   5      306.95      312.78     26.10 o 
  -6  15   5       19.17       19.11     11.78 o 
  -5  15   5      274.68      269.03     40.81 o 
  -4  15   5       81.51       70.67     10.92 o 
  -3  15   5     1888.84     1900.22     51.66 o 
  -2  15   5      203.63      155.55     12.30 o 
  -1  15   5      638.03      604.93     25.21 o 
   0  15   5      792.99      800.21     33.22 o 
   1  15   5       14.74       13.76      7.33 o 
   2  15   5      377.12      398.43     17.99 o 
   3  15   5     1506.11     1577.98     64.82 o 
   4  15   5       10.21        6.56      8.69 o 
   5  15   5      674.86      719.64     37.50 o 
   6  15   5      167.17      226.81     26.93 o 
  -5  16   5     1087.56     1059.67     49.36 o 
  -4  16   5        5.96       -3.77      6.02 o 
  -3  16   5       18.82       24.01      7.46 o 
  -2  16   5       61.19       48.59     10.17 o 
  -1  16   5      447.42      432.06     27.12 o 
   0  16   5       27.85       34.63      9.45 o 
   1  16   5     1582.81     1646.71     63.49 o 
   2  16   5        3.33        0.55      8.25 o 
   3  16   5      706.67      761.08     47.10 o 
   4  16   5       18.51        6.73     13.88 o 
   5  16   5       96.58       94.25     23.56 o 
  -4  17   5       57.03       63.36     12.02 o 
  -3  17   5      300.93      374.68     23.73 o 
  -2  17   5        1.46       -6.18      7.00 o 
  -1  17   5     1001.76     1000.16     37.56 o 
   0  17   5      687.45      719.84     32.74 o 
   1  17   5       53.32       44.47     10.16 o 
   2  17   5      346.45      303.63     36.60 o 
   3  17   5      305.92      366.99     23.07 o 
   4  17   5       82.62       89.83     17.22 o 
  -3  18   5       73.69       71.95     13.59 o 
  -2  18   5      321.49      314.75     21.19 o 
  -1  18   5      198.70      212.19     17.99 o 
   0  18   5       21.92       13.75      8.26 o 
   1  18   5      560.63      607.35     80.48 o 
   2  18   5      275.33      288.74     26.60 o 
   3  18   5      324.01      327.37     37.45 o 
  -1  19   5       19.49       19.99      8.91 o 
   0  19   5      668.13      685.25     35.90 o 
   1  19   5      103.13      131.92     16.22 o 
 -10   0   6      550.08      585.68     45.44 o 
  -8   0   6     4572.44     4787.22    197.75 o 
  -6   0   6     1895.97     1817.41     84.99 o 
  -4   0   6      177.71      184.91      8.10 o 
  -2   0   6     1852.66     1767.48     63.58 o 
   0   0   6    23498.38    24076.91    623.77 o 
   2   0   6     6003.64     5849.64    148.02 o 
   4   0   6     2521.60     2625.09    119.07 o 
   6   0   6     7331.16     6873.27    284.42 o 
   8   0   6      901.66      851.59     57.22 o 
  10   0   6        2.54       -0.84     10.94 o 
 -10   1   6      583.06      609.03     41.23 o 
  -9   1   6      112.64       94.25     13.65 o 
  -8   1   6      220.05      239.01     19.33 o 
  -7   1   6      317.28      331.84     18.58 o 
  -6   1   6     1942.07     1834.36     49.85 o 
  -5   1   6     1616.04     1585.64     42.10 o 
  -4   1   6    11990.27    11718.30    222.29 o 
  -3   1   6     3884.10     3996.91     73.52 o 
  -2   1   6     4469.63     4300.63    113.31 o 
  -1   1   6     2644.18     2413.54     47.17 o 
   0   1   6     1821.27     1935.68     38.06 o 
   1   1   6     2501.99     2570.44     43.36 o 
   2   1   6    15426.60    15597.58    233.35 o 
   3   1   6     1689.58     1719.86     35.66 o 
   4   1   6     5783.98     5567.88     99.11 o 
   5   1   6       25.10       37.46     13.46 o 
   6   1   6      437.54      391.32     23.21 o 
   7   1   6      891.04      762.14     36.30 o 
   8   1   6      262.20      229.12     20.62 o 
   9   1   6      532.19      496.76     30.71 o 
  10   1   6      462.60      498.16     31.54 o 
 -10   2   6       64.74       74.89     15.15 o 
  -9   2   6       65.25       86.66     13.38 o 
  -8   2   6     1052.44     1069.06     42.83 o 
  -7   2   6       20.63       28.59      7.17 o 
  -6   2   6     4277.27     4065.40    163.51 o 
  -5   2   6     4469.37     4531.97    128.01 o 
  -4   2   6       31.96       45.37      9.85 o 
  -3   2   6     3774.25     3697.48     68.95 o 
  -2   2   6    12090.64    11935.68    216.63 o 
  -1   2   6       57.94       62.87      9.20 o 
   0   2   6     9964.82     9397.40    135.57 o 
   1   2   6       26.61       25.60      2.53 o 
   2   2   6      491.97      525.12     11.37 o 
   3   2   6     2535.38     2449.71     49.19 o 
   4   2   6      383.53      348.03     11.54 o 
   5   2   6     1598.82     1648.56     46.47 o 
   6   2   6      240.94      231.84     18.14 o 
   7   2   6       80.58       93.56     18.93 o 
   8   2   6     1062.19      942.57     45.44 o 
   9   2   6      697.13      663.93     50.49 o 
  10   2   6      248.97      337.41     53.01 o 
 -10   3   6      405.57      458.72     28.22 o 
  -9   3   6     2882.87     3025.99    138.85 o 
  -8   3   6       46.19       38.96      9.91 o 
  -7   3   6     3286.29     3332.40    113.37 o 
  -6   3   6      849.25      816.42     33.80 o 
  -5   3   6      157.10      181.38     16.40 o 
  -4   3   6        7.94       17.99      6.21 o 
  -3   3   6     1272.74     1237.00     26.97 o 
  -2   3   6      388.09      330.01     10.42 o 
  -1   3   6    19231.23    19499.03    312.19 o 
   0   3   6      291.00      291.81      8.31 o 
   1   3   6    12429.92    12706.69    170.06 o 
   2   3   6        2.34        5.78      1.96 o 
   3   3   6     2440.13     2564.25     51.38 o 
   4   3   6     2284.04     2344.00     42.97 o 
   5   3   6     4600.37     4522.65     96.84 o 
   6   3   6       67.67       66.08      8.90 o 
   7   3   6     2306.77     2169.35    107.71 o 
   8   3   6       91.27       91.71     14.57 o 
   9   3   6      162.51      186.66     26.93 o 
  10   3   6       95.94      118.30     17.85 o 
 -10   4   6       76.01       77.15     14.13 o 
  -9   4   6      485.06      466.52     27.77 o 
  -8   4   6        1.58        5.05      8.41 o 
  -7   4   6      616.70      556.22     37.03 o 
  -6   4   6     1044.25     1040.45     40.45 o 
  -5   4   6     2647.75     2535.39     63.29 o 
  -4   4   6       19.37       17.94      3.88 o 
  -3   4   6    14187.74    13636.38    221.83 o 
  -2   4   6      503.53      506.64     15.33 o 
  -1   4   6     3047.03     3282.74     52.17 o 
   0   4   6      486.44      481.19     10.67 o 
   1   4   6     8226.57     8458.40    115.57 o 
   2   4   6      509.04      493.66     16.41 o 
   3   4   6     7482.08     7289.50    118.98 o 
   4   4   6      323.49      338.24     13.21 o 
   5   4   6     1663.37     1666.25     75.06 o 
   6   4   6      824.97      852.28     32.10 o 
   7   4   6       11.21       10.10      9.32 o 
   8   4   6       22.84       33.68     10.90 o 
   9   4   6      269.45      220.64     36.60 o 
  10   4   6       55.08       88.36     22.72 o 
  -9   5   6      488.08      520.34     29.14 o 
  -8   5   6        2.37       -4.21      7.57 o 
  -7   5   6     2737.44     2696.97    116.97 o 
  -6   5   6     1931.52     1903.99     53.81 o 
  -5   5   6     1452.04     1393.15     39.80 o 
  -4   5   6      208.72      214.61     12.96 o 
  -3   5   6     1176.15     1168.90     21.60 o 
  -2   5   6       44.53       30.42      3.88 o 
  -1   5   6    11783.60    11197.85    164.33 o 
   0   5   6      248.25      257.30      8.04 o 
   1   5   6     5867.80     5825.64     86.58 o 
   2   5   6     1575.84     1607.53     33.84 o 
   3   5   6       39.72       41.88      3.28 o 
   4   5   6     3960.75     3794.83     74.34 o 
   5   5   6      949.16      957.81     28.83 o 
   6   5   6      100.71       96.53     10.67 o 
   7   5   6     2595.26     2547.83     87.32 o 
   8   5   6      585.34      562.31     26.31 o 
   9   5   6      545.12      561.76     33.02 o 
  -9   6   6      360.28      372.78     34.50 o 
  -8   6   6     1508.58     1426.32     74.05 o 
  -7   6   6      663.39      695.91     43.76 o 
  -6   6   6      308.16      315.83     21.13 o 
  -5   6   6     4889.08     4603.44    107.85 o 
  -4   6   6       48.94       56.97      7.72 o 
  -3   6   6     2399.76     2335.98     35.77 o 
  -2   6   6     3718.73     3868.93     61.45 o 
  -1   6   6      244.05      217.37      7.11 o 
   0   6   6     5970.00     5967.25     82.35 o 
   1   6   6      300.05      310.65      8.37 o 
   2   6   6     1082.37     1061.61     28.69 o 
   3   6   6     6250.23     6044.85     94.87 o 
   4   6   6     1085.85     1089.93     27.49 o 
   5   6   6     2721.56     2671.34     63.18 o 
   6   6   6     3723.46     3643.28     94.71 o 
   7   6   6       26.07       26.58      7.54 o 
   8   6   6      442.59      378.48     21.83 o 
   9   6   6      703.42      726.17     32.19 o 
  -9   7   6      142.32      153.15     23.56 o 
  -8   7   6       66.64       47.12     15.15 o 
  -7   7   6      355.41      327.83     21.12 o 
  -6   7   6      187.63      169.00     14.84 o 
  -5   7   6      514.18      493.16     20.77 o 
  -4   7   6     6548.65     6232.25    126.10 o 
  -3   7   6      725.07      742.85     19.28 o 
  -2   7   6     3614.46     3529.85     54.64 o 
  -1   7   6      272.13      263.98     11.47 o 
   0   7   6     1131.95     1160.19     22.33 o 
   1   7   6      817.45      753.11     16.43 o 
   2   7   6     8889.80     9045.59    147.07 o 
   3   7   6       53.54       51.25      4.71 o 
   4   7   6      446.84      417.94     16.30 o 
   5   7   6       37.27       48.08      7.38 o 
   6   7   6      219.41      297.10     22.62 o 
   7   7   6       37.04       46.82      9.65 o 
   8   7   6        9.04        9.52      6.92 o 
   9   7   6       40.94       58.43     14.35 o 
  -9   8   6       90.94      101.82     20.20 o 
  -8   8   6     1739.48     1827.71     90.88 o 
  -7   8   6      334.05      311.73     21.40 o 
  -6   8   6     2299.64     2192.84     73.60 o 
  -5   8   6        0.75        4.90      4.76 o 
  -4   8   6      172.97      147.95     10.36 o 
  -3   8   6        5.45       -0.72      3.27 o 
  -2   8   6     5346.34     5213.61     83.04 o 
  -1   8   6       20.16       26.88      4.41 o 
   0   8   6     7990.18     7884.33    118.63 o 
   1   8   6      154.45      141.33     10.20 o 
   2   8   6     3454.04     3558.30     66.48 o 
   3   8   6       58.54       58.07      6.14 o 
   4   8   6      229.41      223.50     11.56 o 
   5   8   6       35.50       27.70      7.41 o 
   6   8   6     1806.39     1790.82     58.08 o 
   7   8   6      141.82      127.06     15.87 o 
   8   8   6     1748.05     1857.83     82.35 o 
   9   8   6      179.25      133.33     19.33 o 
  -9   9   6       85.20       97.61     21.04 o 
  -8   9   6        0.43        6.73     10.94 o 
  -7   9   6      195.32      159.12     16.29 o 
  -6   9   6     1659.96     1571.66     78.68 o 
  -5   9   6     1788.42     1765.47     51.19 o 
  -4   9   6     1377.67     1281.85     35.64 o 
  -3   9   6     1501.17     1547.46     36.45 o 
  -2   9   6     1312.81     1315.62     28.89 o 
  -1   9   6     2561.54     2644.87     49.75 o 
   0   9   6      220.97      216.73      8.45 o 
   1   9   6      486.76      480.39     14.77 o 
   2   9   6      839.69      854.33     22.12 o 
   3   9   6        2.33        7.74      4.04 o 
   4   9   6     7489.31     7437.37    155.45 o 
   5   9   6       64.17       72.25      9.64 o 
   6   9   6      935.96      957.68     34.63 o 
   7   9   6      165.59      162.31     14.21 o 
   8   9   6      616.41      587.56     35.09 o 
   9   9   6        7.00       13.46     15.15 o 
  -8  10   6      227.16      238.98     27.77 o 
  -7  10   6       29.49       32.82     10.12 o 
  -6  10   6      488.28      441.31     25.76 o 
  -5  10   6     3044.84     2835.09    101.13 o 
  -4  10   6      258.76      227.15     32.49 o 
  -3  10   6     3256.93     3130.56     59.43 o 
  -2  10   6      631.89      612.42     22.01 o 
  -1  10   6       39.26       32.00      5.27 o 
   0  10   6     3598.55     3564.66     82.39 o 
   1  10   6     3238.01     3299.47     66.76 o 
   2  10   6      389.01      401.04     15.65 o 
   3  10   6     2146.38     2086.71     50.93 o 
   4  10   6       72.62       74.64      8.17 o 
   5  10   6      100.43      118.88     16.41 o 
   6  10   6      917.21     1002.21     36.19 o 
   7  10   6        7.28       14.31      8.93 o 
   8  10   6      422.01      465.01     37.03 o 
  -8  11   6       12.53       12.62     11.78 o 
  -7  11   6     2170.81     2048.76     91.30 o 
  -6  11   6       21.90       25.82      9.30 o 
  -5  11   6      274.16      251.09     19.21 o 
  -4  11   6     1983.61     1767.67     46.77 o 
  -3  11   6      738.15      715.69     22.35 o 
  -2  11   6     1191.25     1121.41     36.34 o 
  -1  11   6     2109.00     2121.95     49.44 o 
   0  11   6       42.77       50.12      6.40 o 
   1  11   6     3205.75     3213.77     65.79 o 
   2  11   6      405.34      438.51     17.13 o 
   3  11   6        7.61       10.51      4.94 o 
   4  11   6      175.23      197.58     12.47 o 
   5  11   6     1745.51     1672.87     51.16 o 
   6  11   6      392.72      420.41     27.03 o 
   7  11   6     1038.96     1009.60     60.17 o 
   8  11   6       63.69      112.25     31.14 o 
  -7  12   6      951.32      954.27    115.28 o 
  -6  12   6        5.83       13.93      7.90 o 
  -5  12   6     2113.61     2206.38    101.82 o 
  -4  12   6        0.65        0.22      5.19 o 
  -3  12   6     1594.12     1513.98     67.30 o 
  -2  12   6      114.60      150.26     13.59 o 
  -1  12   6      257.95      227.30     12.76 o 
   0  12   6      336.44      325.10     18.27 o 
   1  12   6      593.08      562.79     21.84 o 
   2  12   6      509.77      538.83     19.39 o 
   3  12   6     2417.62     2502.69     60.82 o 
   4  12   6       29.16       26.97      6.60 o 
   5  12   6     1328.20     1427.47     56.71 o 
   6  12   6      153.40      112.21     25.67 o 
   7  12   6       69.39       62.27     13.97 o 
  -7  13   6      275.74      262.76     22.63 o 
  -6  13   6        8.72       17.17      8.84 o 
  -5  13   6      566.46      544.63     30.29 o 
  -4  13   6      273.58      289.00     17.76 o 
  -3  13   6      348.28      363.46     17.29 o 
  -2  13   6      122.47      108.44     11.15 o 
  -1  13   6     4180.52     4039.12     91.19 o 
   0  13   6      140.65      139.54     12.85 o 
   1  13   6     1332.88     1317.84     53.43 o 
   2  13   6      437.59      494.19     21.97 o 
   3  13   6        0.76        2.91      4.71 o 
   4  13   6      214.98      186.66     15.59 o 
   5  13   6      173.36      209.25     19.53 o 
   6  13   6       36.35       39.27     20.62 o 
   7  13   6      328.79      383.94     28.82 o 
  -6  14   6       90.09       83.57     15.57 o 
  -5  14   6      135.23      130.91     16.16 o 
  -4  14   6       26.36       27.42     11.79 o 
  -3  14   6      849.53      876.71     30.97 o 
  -2  14   6      262.04      251.50     16.07 o 
  -1  14   6      234.56      212.23     22.24 o 
   0  14   6      775.91      785.18     32.14 o 
   1  14   6       72.57       56.30      9.82 o 
   2  14   6     1764.25     1900.81     56.76 o 
   3  14   6     1116.15     1200.05     57.89 o 
   4  14   6      134.76      124.57     13.17 o 
   5  14   6      399.79      438.34     34.50 o 
   6  14   6      687.58      683.72     44.60 o 
  -6  15   6      254.22      244.17     22.24 o 
  -5  15   6       29.41       23.39     17.67 o 
  -4  15   6     1537.06     1601.57     52.81 o 
  -3  15   6       13.74       27.92      7.51 o 
  -2  15   6      451.84      398.93     18.86 o 
  -1  15   6       58.34       60.22     14.73 o 
   0  15   6      219.12      206.04     21.59 o 
   1  15   6      436.01      453.64     23.47 o 
   2  15   6     1048.93     1116.76     47.97 o 
   3  15   6      365.48      362.14     22.04 o 
   4  15   6     1352.09     1560.49    136.32 o 
   5  15   6       50.32       62.29     19.35 o 
   6  15   6      209.97      315.77     26.00 o 
  -5  16   6        1.68       18.99     10.10 o 
  -4  16   6       26.28       30.83     11.58 o 
  -3  16   6       12.99       10.56      6.42 o 
  -2  16   6     1803.62     1818.08     55.63 o 
  -1  16   6       85.73       74.57     13.76 o 
   0  16   6     1334.95     1220.37     44.73 o 
   1  16   6        0.51       -4.99      9.71 o 
   2  16   6       37.13       43.45     12.93 o 
   3  16   6        5.75        2.09      8.61 o 
   4  16   6       17.00        4.26      9.46 o 
   5  16   6      106.47      165.77     28.61 o 
  -4  17   6      736.43      761.21     34.36 o 
  -3  17   6      187.89      161.78     16.91 o 
  -2  17   6      565.54      580.22     27.80 o 
  -1  17   6       73.41       55.53     13.56 o 
   0  17   6        0.90        0.74      9.91 o 
   1  17   6      182.08      165.55     15.36 o 
   2  17   6      716.07      779.66     55.54 o 
   3  17   6        3.52        0.50     11.36 o 
   4  17   6      471.35      594.90     37.96 o 
  -3  18   6      459.97      386.24     46.28 o 
  -2  18   6       34.72       37.76     10.32 o 
  -1  18   6       26.27       17.17      8.69 o 
   0  18   6      376.04      338.78     28.89 o 
   1  18   6      274.75      283.28     35.04 o 
   2  18   6      506.90      546.52     43.76 o 
  -9   0   7      618.05      672.35     47.96 o 
  -7   0   7     2361.55     2551.39    115.28 o 
  -5   0   7     1834.79     1599.59     63.57 o 
  -3   0   7     9644.75     9538.55    198.17 o 
  -1   0   7     4947.67     4588.00    167.46 o 
   1   0   7     2128.61     2437.36     51.61 o 
   3   0   7      134.70      144.22     18.92 o 
   5   0   7     3735.65     3636.91    159.04 o 
   7   0   7     4434.27     4187.24    187.65 o 
   9   0   7       41.42       32.82     17.67 o 
 -10   1   7      634.98      734.68     36.88 o 
  -9   1   7       51.84       42.78     11.26 o 
  -8   1   7        2.33       15.57      7.74 o 
  -7   1   7     1421.90     1421.29     52.06 o 
  -6   1   7      140.93      126.07     11.35 o 
  -5   1   7     5336.31     5230.34    118.83 o 
  -4   1   7       24.45       21.58      3.92 o 
  -3   1   7     2434.94     2319.54     52.72 o 
  -2   1   7     2636.97     2541.89     56.22 o 
  -1   1   7        4.99       10.79      4.02 o 
   0   1   7    11734.30    12276.87    204.74 o 
   1   1   7     8160.62     7945.69    132.85 o 
   2   1   7     1375.04     1478.70     27.13 o 
   3   1   7     9564.58     9273.72    193.93 o 
   4   1   7     1529.09     1489.09     41.00 o 
   5   1   7     1129.23     1203.30     46.11 o 
   6   1   7      333.43      318.69     28.19 o 
   7   1   7      245.26      255.98     21.12 o 
   8   1   7      144.93      102.24     15.76 o 
  -9   2   7      904.64      948.76     41.92 o 
  -8   2   7      241.41      207.46     35.34 o 
  -7   2   7       15.14       -1.14      7.15 o 
  -6   2   7     5681.98     5455.46    185.67 o 
  -5   2   7      222.19      226.80     17.57 o 
  -4   2   7     1582.00     1521.92     41.66 o 
  -3   2   7     1995.61     1916.58     45.23 o 
  -2   2   7      120.47      115.51      6.19 o 
  -1   2   7     9638.54     9591.67    185.01 o 
   0   2   7     1137.06     1194.89     22.63 o 
   1   2   7      620.24      548.88     12.36 o 
   2   2   7     5952.95     6221.45     99.44 o 
   3   2   7     1962.05     1890.42     45.45 o 
   4   2   7      929.95      901.07     28.89 o 
   5   2   7     2772.75     2599.38     85.09 o 
   6   2   7      236.19      222.94     18.42 o 
   7   2   7      223.21      210.32     19.33 o 
   8   2   7      858.67      764.07     54.70 o 
   9   2   7      121.46      116.45     21.88 o 
  -9   3   7      173.75      166.92     17.49 o 
  -8   3   7     3519.52     3651.85    124.96 o 
  -7   3   7      752.54      713.58     44.60 o 
  -6   3   7      254.77      255.11     18.69 o 
  -5   3   7      909.10      890.75     35.71 o 
  -4   3   7     5854.01     5643.85    127.80 o 
  -3   3   7     1397.42     1419.89     33.00 o 
  -2   3   7     6620.15     6422.50    106.52 o 
  -1   3   7     2759.84     2823.32     55.17 o 
   0   3   7       27.85       16.94      2.77 o 
   1   3   7     1307.68     1369.00     24.56 o 
   2   3   7      551.29      533.26     12.87 o 
   3   3   7      294.99      257.02      9.85 o 
   4   3   7     3044.72     3122.91     69.50 o 
   5   3   7      165.15      164.54     15.57 o 
   6   3   7     4230.81     4017.25    206.59 o 
   7   3   7       53.82       28.21     10.06 o 
   8   3   7     1272.05     1179.77     73.21 o 
   9   3   7      499.39      492.26     31.83 o 
  -9   4   7       91.13       86.78     13.65 o 
  -8   4   7      876.94      928.34     48.39 o 
  -6   4   7     2103.53     1993.31    150.63 o 
  -5   4   7      435.70      389.92     17.13 o 
  -4   4   7     9084.98     8537.15    233.61 o 
  -3   4   7      165.89      193.46      8.36 o 
  -2   4   7      589.14      581.99     17.83 o 
  -1   4   7      217.46      248.33      8.86 o 
   0   4   7     5029.96     5053.68     74.91 o 
   1   4   7      303.46      353.58      8.91 o 
   2   4   7     8628.49     8272.76    133.85 o 
   3   4   7      205.46      164.94      6.84 o 
   4   4   7     2831.73     2801.69     64.03 o 
   5   4   7       11.54        8.52      5.17 o 
   6   4   7      186.83      184.43     14.64 o 
   7   4   7       45.03       55.89     25.24 o 
   8   4   7      541.11      589.07     33.31 o 
   9   4   7        1.50        3.79      8.93 o 
  -9   5   7      129.38      163.64     17.55 o 
  -8   5   7      576.18      649.63     43.76 o 
  -7   5   7      774.50      846.54     49.65 o 
  -6   5   7      192.82      187.61     19.62 o 
  -5   5   7      675.55      696.29     39.35 o 
  -4   5   7      350.56      337.18     14.10 o 
  -3   5   7      992.88     1062.49     25.43 o 
  -2   5   7     7901.03     7873.21    128.28 o 
  -1   5   7      848.77      832.94     18.83 o 
   0   5   7     6394.23     6448.03     97.76 o 
   1   5   7      316.19      331.81      9.35 o 
   2   5   7      215.89      222.13      9.11 o 
   3   5   7      871.69      840.42     22.42 o 
   4   5   7     2864.90     2747.56     57.11 o 
   5   5   7      949.20      902.48     32.21 o 
   6   5   7     1730.92     1706.84     52.63 o 
   7   5   7       11.32       19.16      7.54 o 
   8   5   7       72.35       82.96     23.98 o 
   9   5   7      635.96      627.76     58.90 o 
  -9   6   7      856.13      931.53     58.06 o 
  -8   6   7       17.76       12.62     10.94 o 
  -7   6   7      738.36      724.52     45.44 o 
  -6   6   7     3223.83     3256.56    137.16 o 
  -5   6   7     1140.70     1062.33     33.92 o 
  -4   6   7     1570.21     1525.99     38.89 o 
  -3   6   7     2363.82     2293.81     44.57 o 
  -2   6   7      316.74      352.79     11.30 o 
  -1   6   7     7976.92     8061.20    121.13 o 
   0   6   7      886.82      858.32     17.86 o 
   1   6   7      693.65      772.00     26.70 o 
   2   6   7     1975.46     2077.60     51.24 o 
   3   6   7      472.66      489.09     17.07 o 
   4   6   7     2088.96     2062.96     45.66 o 
   5   6   7     1794.42     1628.24     49.71 o 
   6   6   7      455.63      460.46     22.49 o 
   7   6   7     1178.50     1141.09     78.15 o 
   8   6   7      600.36      628.29     29.13 o 
   9   6   7        1.07        3.14      9.68 o 
  -9   7   7      162.91      154.83     24.40 o 
  -8   7   7      246.52      237.30     26.93 o 
  -7   7   7      980.51      912.17     53.86 o 
  -6   7   7       23.53       34.41     10.94 o 
  -5   7   7     2162.13     2119.12     57.95 o 
  -4   7   7      114.37      104.37     16.49 o 
  -3   7   7     2010.37     1996.22     43.60 o 
  -2   7   7       24.37       18.17      4.58 o 
  -1   7   7      392.75      399.43     11.93 o 
   0   7   7     1953.86     2015.08     37.71 o 
   1   7   7    11188.73    11291.52    170.95 o 
   2   7   7       40.95       33.28      4.97 o 
   3   7   7     3722.75     3587.30    130.92 o 
   4   7   7      297.04      310.30     13.65 o 
   5   7   7       54.66       42.16      8.72 o 
   6   7   7      313.62      326.03     19.35 o 
   7   7   7      912.64      909.96     35.21 o 
   8   7   7      167.42      161.07     15.75 o 
   9   7   7      303.80      285.32     21.41 o 
  -9   8   7     1058.65     1065.32     64.79 o 
  -8   8   7        2.65       -1.68      9.26 o 
  -7   8   7     1057.91     1031.66     59.75 o 
  -6   8   7      542.31      567.66     28.82 o 
  -5   8   7       36.12       37.77     11.30 o 
  -4   8   7       39.11       30.07      6.17 o 
  -3   8   7     7561.62     7415.85    145.60 o 
  -2   8   7      595.35      613.97     19.85 o 
  -1   8   7     4931.40     4505.73     71.63 o 
   0   8   7        2.09        5.17      2.58 o 
   1   8   7     1172.17     1188.83     25.46 o 
   2   8   7      996.89     1022.31     28.14 o 
   3   8   7     1053.20     1063.60     30.15 o 
   4   8   7       13.09       16.04      6.39 o 
   5   8   7     3355.86     3221.09     85.98 o 
   6   8   7       81.03       82.07     10.82 o 
   7   8   7      694.19      775.89     31.97 o 
   8   8   7       98.71       95.85     13.55 o 
   9   8   7       26.13       53.86     21.88 o 
  -8   9   7      103.62      111.08     21.04 o 
  -7   9   7      811.00      782.58     50.49 o 
  -6   9   7      135.35      101.95     13.46 o 
  -5   9   7     6284.94     5716.16    151.69 o 
  -4   9   7      244.52      274.41     14.84 o 
  -3   9   7      302.02      285.94     13.23 o 
  -2   9   7      169.91      151.27     11.11 o 
  -1   9   7     1848.69     1838.20     37.34 o 
   0   9   7      409.99      441.37     13.57 o 
   1   9   7     2038.04     2060.98     44.54 o 
   2   9   7      514.50      518.22     18.00 o 
   3   9   7     3296.86     3323.10     75.26 o 
   4   9   7     1777.84     1660.19     43.63 o 
   5   9   7       75.28       84.54     10.62 o 
   6   9   7      111.17      109.49     12.13 o 
   7   9   7      143.54      143.02     14.39 o 
   8   9   7        6.30        1.31      8.49 o 
  -8  10   7      259.61      263.39     30.29 o 
  -7  10   7      401.92      356.79     32.82 o 
  -6  10   7      628.26      604.55     31.38 o 
  -5  10   7        1.60        5.82      7.99 o 
  -4  10   7     1604.63     1554.93     42.60 o 
  -3  10   7      973.63      939.56     35.19 o 
  -2  10   7     1052.26      980.50     30.44 o 
  -1  10   7     3075.95     3054.60     57.27 o 
   0  10   7      709.09      741.94     21.26 o 
   1  10   7      859.24      816.56     24.40 o 
   2  10   7     5036.18     5014.97    107.99 o 
   3  10   7      395.76      400.06     18.91 o 
   4  10   7      364.60      393.42     17.40 o 
   5  10   7      437.31      431.35     27.85 o 
   6  10   7      220.00      193.51     15.53 o 
   7  10   7      190.03      245.08     22.72 o 
   8  10   7      101.52       92.98     22.30 o 
  -8  11   7      751.23      780.90     53.01 o 
  -7  11   7      192.42      169.00     23.56 o 
  -6  11   7      361.66      282.25     21.80 o 
  -5  11   7        5.83        3.51      6.82 o 
  -4  11   7     1106.08     1022.68     34.95 o 
  -3  11   7      446.36      439.36     32.72 o 
  -2  11   7     5298.20     5233.34    112.62 o 
  -1  11   7      222.71      198.91     14.17 o 
   0  11   7      896.56      887.82     24.92 o 
   1  11   7      434.37      445.74     20.88 o 
   2  11   7        1.06        7.90      4.42 o 
   3  11   7      318.59      340.86     17.49 o 
   4  11   7      769.49      759.10     33.40 o 
   5  11   7       70.82       83.12     11.02 o 
   6  11   7     2084.66     2112.16    135.66 o 
   7  11   7        8.04        6.45      8.87 o 
  -7  12   7       21.95       26.93     10.10 o 
  -6  12   7     1617.82     1460.56     58.10 o 
  -5  12   7       19.83        9.42      7.42 o 
  -4  12   7     2376.48     2183.14     60.83 o 
  -3  12   7      160.09      165.81     11.26 o 
  -2  12   7        3.94       -0.98      5.58 o 
  -1  12   7      183.60      211.74     23.88 o 
   0  12   7     1671.24     1580.53     49.94 o 
   1  12   7       27.34       17.54      6.89 o 
   2  12   7     2058.06     2282.28     94.85 o 
   3  12   7      717.11      725.86     28.04 o 
   4  12   7     1025.15     1099.80     61.46 o 
   5  12   7        0.21       -2.56      5.90 o 
   6  12   7        0.12        7.57      8.33 o 
   7  12   7      115.79      156.01     19.53 o 
  -7  13   7      269.87      243.73     22.40 o 
  -6  13   7      206.06      209.17     52.17 o 
  -5  13   7      216.86      213.74     19.21 o 
  -4  13   7       28.09       31.05      8.66 o 
  -3  13   7        5.68        6.86      5.70 o 
  -2  13   7     3028.80     3081.04     85.74 o 
  -1  13   7      486.01      464.99     23.26 o 
   0  13   7     3208.21     3370.77    110.23 o 
   1  13   7      738.57      702.24     31.04 o 
   2  13   7       27.23       29.78      7.42 o 
   3  13   7      118.16      108.43     14.73 o 
   4  13   7     1050.24     1040.52     70.44 o 
   5  13   7       45.01       58.20     13.46 o 
   6  13   7      407.03      468.42     41.23 o 
   7  13   7      106.84       99.53     17.13 o 
  -6  14   7      306.98      299.85     46.28 o 
  -5  14   7      187.78      249.64     28.61 o 
  -4  14   7      282.83      278.83     18.81 o 
  -3  14   7     1324.04     1392.88     48.10 o 
  -2  14   7      102.22      106.31     11.66 o 
  -1  14   7      399.08      338.87     22.75 o 
   0  14   7      806.13      716.01     39.77 o 
   1  14   7      229.12      214.24     15.96 o 
   2  14   7      979.49     1139.85     38.75 o 
   3  14   7       40.35       37.11     11.59 o 
   4  14   7      242.96      279.99     24.20 o 
   5  14   7      490.52      571.77     58.48 o 
   6  14   7       14.13       40.39     11.90 o 
  -5  15   7      814.90      870.14     42.53 o 
  -4  15   7      290.37      299.23     20.04 o 
  -3  15   7      578.72      584.87     24.26 o 
  -2  15   7       62.83       66.07     16.64 o 
  -1  15   7       84.29       76.71     15.88 o 
   0  15   7      102.03       99.82     16.76 o 
   1  15   7     2031.02     2146.33     65.59 o 
   2  15   7      446.72      492.00     28.70 o 
   3  15   7     1016.71     1081.94     66.90 o 
   4  15   7       89.15      107.71     22.72 o 
   5  15   7        4.83       24.40     15.15 o 
  -4  16   7       26.98       40.04      9.89 o 
  -3  16   7      403.66      418.98     21.26 o 
  -2  16   7        0.88       -0.72      9.14 o 
  -1  16   7     1964.89     1930.38     84.99 o 
   0  16   7      107.83       71.63     16.16 o 
   1  16   7      814.88      781.05     32.94 o 
   2  16   7        0.49        5.89      9.09 o 
   3  16   7      557.29      588.41     38.29 o 
   4  16   7        1.17       11.78     13.46 o 
  -3  17   7      143.58      159.47     14.32 o 
  -2  17   7      209.45      203.45     17.52 o 
  -1  17   7       59.85       65.55     13.61 o 
   0  17   7       22.90       27.12     12.54 o 
   1  17   7      104.97      115.94     18.09 o 
   2  17   7       12.68        7.57     10.10 o 
   3  17   7      741.80      886.87     45.21 o 
  -1  18   7       60.10       56.78     13.53 o 
   0  18   7      507.45      468.68     34.35 o 
   1  18   7      252.56      298.89     61.43 o 
  -8   0   8     1963.09     1933.74     96.77 o 
  -6   0   8        2.16       -5.44      6.84 o 
  -4   0   8    14722.17    14483.67    428.87 o 
  -2   0   8    15111.93    14861.09    356.08 o 
   0   0   8     1832.51     1935.46     54.67 o 
   2   0   8     3337.05     3381.39     68.87 o 
   4   0   8     2178.86     2065.01     99.30 o 
   6   0   8      887.04      886.09     56.38 o 
   8   0   8       22.25       13.46     14.31 o 
  -9   1   8      318.98      364.28     28.19 o 
  -8   1   8     1741.66     1841.82    130.85 o 
  -7   1   8       43.01       32.36      9.21 o 
  -6   1   8     3876.66     3920.88     94.93 o 
  -5   1   8      215.85      211.78     13.79 o 
  -4   1   8     1147.86     1131.38     43.33 o 
  -3   1   8        2.56        8.03      4.08 o 
  -2   1   8     2168.47     2206.73     61.72 o 
  -1   1   8      110.55       57.66      6.48 o 
   0   1   8     8611.97     8753.95    222.24 o 
   1   1   8      807.27      875.26     18.01 o 
   2   1   8     4100.20     4109.56     69.55 o 
   3   1   8      216.39      182.95     12.58 o 
   4   1   8        7.12       12.62      6.55 o 
   5   1   8     1893.04     1797.12     63.96 o 
   6   1   8     1296.95     1189.37     48.78 o 
   7   1   8       42.95       39.95     11.26 o 
   8   1   8      934.47      857.08     42.84 o 
   9   1   8      126.55       76.73     18.09 o 
  -9   2   8      137.92      143.50     16.95 o 
  -8   2   8       14.66        1.35      7.42 o 
  -7   2   8      530.41      503.03     26.76 o 
  -6   2   8      857.32      844.44     35.40 o 
  -5   2   8     2341.63     2267.92     73.53 o 
  -4   2   8     1516.79     1443.26     51.29 o 
  -3   2   8       24.61       41.95      6.19 o 
  -2   2   8     2183.91     2093.34     48.90 o 
  -1   2   8     8050.12     8178.60    173.59 o 
   0   2   8     6047.03     6065.88     99.67 o 
   1   2   8     4934.60     4871.80     82.36 o 
   2   2   8      480.01      471.53     19.87 o 
   3   2   8     1666.56     1656.25     45.81 o 
   4   2   8     5171.41     4996.25    149.64 o 
   5   2   8      157.93      162.27     15.76 o 
   6   2   8      890.36      940.43     41.95 o 
   7   2   8      763.87      688.73     36.00 o 
   8   2   8      105.99      101.40     16.07 o 
   9   2   8      860.99      721.15     57.22 o 
  -9   3   8      505.08      538.00     30.28 o 
  -8   3   8       16.37       20.53      8.87 o 
  -7   3   8      453.69      487.86     26.43 o 
  -6   3   8      496.35      453.56     32.82 o 
  -5   3   8      381.69      399.39     23.60 o 
  -4   3   8      428.02      408.61     17.33 o 
  -3   3   8    11008.90    10886.48    192.27 o 
  -2   3   8      211.03      164.59      9.27 o 
  -1   3   8     4299.08     4455.39     89.23 o 
   0   3   8     1037.35     1001.16     21.87 o 
   1   3   8      177.11      175.65      7.85 o 
   2   3   8      758.33      756.81     16.48 o 
   3   3   8     3962.62     3909.55     97.14 o 
   4   3   8      171.50      154.82     14.84 o 
   5   3   8     1568.05     1526.45     57.42 o 
   6   3   8        7.29        2.52      6.55 o 
   7   3   8      639.75      604.31     33.32 o 
   8   3   8      237.20      240.67     31.98 o 
   9   3   8        1.83       -1.80      8.27 o 
  -9   4   8      565.37      643.09     33.90 o 
  -8   4   8       71.89       75.86     12.70 o 
  -6   4   8      425.96      370.25     29.45 o 
  -5   4   8      854.09      916.88     38.25 o 
  -4   4   8      415.84      414.57     17.90 o 
  -3   4   8       48.04       65.54      7.20 o 
  -2   4   8      119.20      101.37      7.48 o 
  -1   4   8     1867.25     1870.85     36.41 o 
   0   4   8      174.06      178.67      7.74 o 
   1   4   8    17660.08    17866.72    264.53 o 
   2   4   8      132.88      139.51      6.94 o 
   3   4   8     1449.26     1428.48     36.20 o 
   4   4   8      951.04      938.37     32.55 o 
   5   4   8      563.04      548.65     29.08 o 
   6   4   8       54.84       72.64     13.05 o 
   7   4   8     1903.28     1850.68    175.45 o 
   8   4   8      322.44      255.81     32.82 o 
   9   4   8      371.77      353.78     28.54 o 
  -9   5   8     1543.31     1565.86     60.29 o 
  -8   5   8       63.70       47.12     15.15 o 
  -7   5   8        3.99       -5.05      7.57 o 
  -6   5   8      953.55      936.58     52.17 o 
  -5   5   8     3401.95     3184.93     96.83 o 
  -4   5   8      726.94      661.17     28.06 o 
  -3   5   8     1250.77     1322.02     35.58 o 
  -2   5   8     2550.75     2536.09     47.42 o 
  -1   5   8     6101.04     5835.36     97.48 o 
   0   5   8     2132.36     2222.70     38.41 o 
   1   5   8      905.74      990.00     19.82 o 
   2   5   8       13.54        9.58      3.33 o 
   3   5   8     5258.13     5231.73    111.06 o 
   4   5   8      276.60      286.57     16.65 o 
   5   5   8     2494.19     2357.18     66.85 o 
   6   5   8       43.57       43.92      9.28 o 
   7   5   8      230.67      230.04     42.92 o 
   8   5   8       90.33       80.96     15.09 o 
   9   5   8      222.00      196.01     22.52 o 
  -9   6   8        9.06       12.36     18.93 o 
  -8   6   8      396.64      372.78     33.66 o 
  -7   6   8      912.70      852.43     51.33 o 
  -6   6   8       16.10       22.72     10.10 o 
  -5   6   8     2699.17     2585.38     68.17 o 
  -4   6   8     2368.22     2300.26     68.88 o 
  -3   6   8       15.93       19.61      5.95 o 
  -2   6   8     4487.38     4402.72     76.55 o 
  -1   6   8     5378.56     5344.00     87.53 o 
   0   6   8       53.17       57.63      4.58 o 
   1   6   8      676.27      629.40     15.79 o 
   2   6   8      964.60      937.71     31.09 o 
   3   6   8      655.02      684.01     25.47 o 
   4   6   8      330.18      327.82     17.96 o 
   5   6   8        0.03       -0.79      5.49 o 
   6   6   8      334.71      340.62     36.45 o 
   7   6   8      267.00      280.03     19.19 o 
   8   6   8        7.46        8.96      9.26 o 
   9   6   8      282.02      307.14     38.71 o 
  -8   7   8     1379.22     1274.85     70.68 o 
  -7   7   8        0.40        5.05      9.26 o 
  -6   7   8     1869.18     1772.17     84.99 o 
  -5   7   8       50.59       43.90     15.64 o 
  -4   7   8       16.94        6.69      4.74 o 
  -3   7   8     4917.02     4623.21     99.43 o 
  -2   7   8      159.09      179.81     10.50 o 
  -1   7   8       71.55       82.15      5.25 o 
   0   7   8     4447.62     4455.16     70.67 o 
   1   7   8      135.07      148.88      7.58 o 
   2   7   8     5655.16     5632.32    119.72 o 
   3   7   8        0.76       10.85     10.78 o 
   4   7   8      421.69      427.74     20.70 o 
   5   7   8     1283.40     1265.94     42.59 o 
   6   7   8     2265.40     2141.65     64.08 o 
   7   7   8      120.37      152.23     17.27 o 
   8   7   8      950.28      938.56     38.04 o 
  -8   8   8      352.56      342.49     33.66 o 
  -7   8   8       61.35       87.51     17.67 o 
  -6   8   8      143.26      166.61     21.88 o 
  -5   8   8        7.59       28.02     15.15 o 
  -4   8   8     2277.46     2206.96     54.32 o 
  -3   8   8        4.74       12.38      5.72 o 
  -2   8   8     4808.76     4799.74    103.01 o 
  -1   8   8     1193.38     1164.20     29.84 o 
   0   8   8     2095.29     2001.91     38.45 o 
   1   8   8      153.74      142.24      7.87 o 
   2   8   8      413.89      424.28     16.05 o 
   3   8   8      234.97      231.86     12.68 o 
   4   8   8     2715.91     2651.25     73.32 o 
   5   8   8       72.53       90.59     11.24 o 
   6   8   8      955.51      990.36     40.84 o 
   7   8   8        3.29       -0.91      6.06 o 
   8   8   8       75.89      103.50     14.21 o 
  -8   9   8      399.03      328.18     32.82 o 
  -7   9   8       52.64       42.92     14.31 o 
  -6   9   8     1780.85     1532.35     78.26 o 
  -5   9   8      153.37      138.30     14.73 o 
  -4   9   8     1434.59     1373.34     38.87 o 
  -3   9   8     2123.25     2108.46     47.94 o 
  -2   9   8     1119.98     1019.41     31.25 o 
  -1   9   8        5.35        3.29      4.32 o 
   0   9   8     3269.31     3131.73     65.92 o 
   1   9   8      350.25      292.03     16.89 o 
   2   9   8     2530.76     2639.48     61.69 o 
   3   9   8      695.42      676.46     23.13 o 
   4   9   8       47.56       55.29      9.34 o 
   5   9   8      989.55      891.52     33.81 o 
   6   9   8       46.08       32.27      9.04 o 
   7   9   8        7.30        0.61      6.63 o 
   8   9   8      921.61     1050.37    134.22 o 
  -7  10   8      466.37      403.07     35.34 o 
  -6  10   8       68.43       77.15     12.93 o 
  -5  10   8      708.44      659.89     32.70 o 
  -4  10   8      863.17      791.64     29.61 o 
  -3  10   8      538.73      529.96     19.51 o 
  -2  10   8      597.18      556.10     37.88 o 
  -1  10   8     1490.76     1402.75     40.76 o 
   0  10   8      640.48      697.86     22.47 o 
   1  10   8     1043.15     1166.74     41.78 o 
   2  10   8      236.58      248.29     12.56 o 
   3  10   8      544.99      521.97     20.21 o 
   4  10   8     2011.67     2065.47     72.48 o 
   5  10   8      398.97      378.75     20.92 o 
   6  10   8      782.81      838.12     34.00 o 
   7  10   8      597.77      611.27     39.16 o 
  -7  11   8      175.21      222.99     27.77 o 
  -6  11   8       49.36       53.86     12.10 o 
  -5  11   8      966.42      848.48     48.39 o 
  -4  11   8       52.33       60.87      9.73 o 
  -3  11   8     2845.11     2808.92     71.11 o 
  -2  11   8      432.52      431.38     21.80 o 
  -1  11   8      418.64      397.31     20.48 o 
   0  11   8      364.25      385.30     16.27 o 
   1  11   8      401.50      454.08     21.25 o 
   2  11   8      723.40      753.77     23.82 o 
   3  11   8     1669.29     1618.06     49.07 o 
   4  11   8      160.89      150.20     13.47 o 
   5  11   8      451.67      480.90     45.72 o 
   6  11   8       12.32       21.97     14.85 o 
   7  11   8      227.51      274.24     24.82 o 
  -7  12   8      890.25      894.50     57.22 o 
  -6  12   8        1.99        3.30      7.46 o 
  -5  12   8      401.04      369.40     24.66 o 
  -4  12   8        6.30        2.17      5.83 o 
  -3  12   8       10.07       12.98      6.71 o 
  -2  12   8      289.22      276.57     21.49 o 
  -1  12   8     1200.65     1251.67     42.54 o 
   0  12   8       90.50      106.18     11.48 o 
   1  12   8     3117.42     3232.56     88.72 o 
   2  12   8       38.91       41.77      8.65 o 
   3  12   8      396.49      409.83     20.10 o 
   4  12   8       64.82       52.43      9.45 o 
   5  12   8        9.62       -0.50      6.63 o 
   6  12   8       23.19       31.02     11.00 o 
   7  12   8      399.33      364.44     28.74 o 
  -6  13   8       63.33       54.54     15.99 o 
  -5  13   8      540.66      568.70    111.08 o 
  -4  13   8        8.94        5.15      9.35 o 
  -3  13   8      475.76      431.35     20.53 o 
  -2  13   8       24.10       22.85      8.32 o 
  -1  13   8     1603.03     1574.00     51.26 o 
   0  13   8      751.36      810.35     55.54 o 
   1  13   8      304.59      323.07     18.84 o 
   2  13   8      651.33      668.16     27.25 o 
   3  13   8      520.79      574.47     32.07 o 
   4  13   8       52.40       34.98     14.31 o 
   5  13   8     1752.93     1801.09     68.95 o 
   6  13   8      278.22      285.80     39.55 o 
  -5  14   8      521.79      470.63     73.21 o 
  -4  14   8     1213.76     1272.92     61.74 o 
  -3  14   8       96.40       89.97     10.81 o 
  -2  14   8     1595.95     1554.64     46.17 o 
  -1  14   8      421.45      434.14     23.86 o 
   0  14   8       10.36        9.57      9.46 o 
   1  14   8      435.00      484.73     23.96 o 
   2  14   8      539.26      484.10     26.44 o 
   3  14   8      375.19      410.05     36.60 o 
   4  14   8      378.05      418.22     39.55 o 
   5  14   8       26.45       35.34     15.99 o 
  -5  15   8        2.01       -5.89     11.36 o 
  -4  15   8       43.25       39.85     14.80 o 
  -3  15   8      835.77      826.56     30.01 o 
  -2  15   8      153.96      151.36     13.86 o 
  -1  15   8      135.54      169.40     21.42 o 
   0  15   8      970.01      969.39     64.79 o 
   1  15   8       37.29       62.96     14.31 o 
   2  15   8      354.60      361.37     27.09 o 
   3  15   8        2.56        7.06      9.09 o 
   4  15   8       36.26       61.43     19.35 o 
   5  15   8        5.64       23.56     14.31 o 
  -4  16   8      298.15      277.59     40.04 o 
  -3  16   8       52.03       42.84     10.31 o 
  -2  16   8      396.27      342.75     20.24 o 
  -1  16   8      261.30      252.11     35.34 o 
   0  16   8      319.92      339.92     28.87 o 
   1  16   8        0.24       -4.27      8.25 o 
   2  16   8      371.51      433.06     33.24 o 
   3  16   8      295.93      353.33     27.35 o 
   4  16   8     1078.27     1217.63     77.42 o 
  -2  17   8       81.26       83.16     13.32 o 
  -1  17   8        0.67       -0.38      8.40 o 
   0  17   8      594.21      531.24     36.19 o 
   1  17   8      442.98      524.54     33.54 o 
   2  17   8      435.07      463.66     49.65 o 
  -9   0   9        3.34       -3.37     10.94 o 
  -7   0   9      924.16      846.54     53.86 o 
  -5   0   9      947.66      867.29     43.29 o 
  -3   0   9     9314.67     9133.51    226.61 o 
  -1   0   9     3238.56     3277.41    104.96 o 
   1   0   9     2807.28     2755.03     63.10 o 
   3   0   9    12834.25    12691.51    382.88 o 
   5   0   9     1768.42     1951.41     98.45 o 
   7   0   9       29.96       15.99     12.62 o 
   9   0   9       88.73       90.88     24.40 o 
  -9   1   9      742.17      775.15     38.38 o 
  -8   1   9       97.28       94.41     15.15 o 
  -7   1   9     1338.06     1312.00     79.52 o 
  -6   1   9     2028.24     1986.16     79.94 o 
  -5   1   9      693.72      698.37     26.45 o 
  -4   1   9      956.03      943.75     30.99 o 
  -3   1   9      914.37      899.62     27.82 o 
  -2   1   9      550.62      553.73     22.21 o 
  -1   1   9     3543.85     3622.44     78.08 o 
   0   1   9      112.46      112.18      7.31 o 
   1   1   9     2486.11     2525.74     45.76 o 
   2   1   9       51.76       59.84     12.11 o 
   3   1   9      296.03      299.41     14.90 o 
   4   1   9     1245.04     1220.87     48.49 o 
   5   1   9     2089.73     2082.26     91.30 o 
   6   1   9      143.93      152.03     16.66 o 
   7   1   9     1742.00     1550.02     88.36 o 
   8   1   9       75.15       68.08     15.09 o 
   9   1   9      182.52      123.70     26.93 o 
  -9   2   9      552.26      572.55     31.98 o 
  -8   2   9      718.56      802.51     37.70 o 
  -7   2   9       22.78       13.29     16.41 o 
  -6   2   9      245.37      258.08     19.01 o 
  -5   2   9     4940.35     4614.22    133.01 o 
  -4   2   9        9.28        6.10      5.90 o 
  -3   2   9      936.56      957.04     29.31 o 
  -2   2   9     4916.76     4801.95    100.84 o 
  -1   2   9       45.78       55.49      6.51 o 
   0   2   9     3177.08     3194.53     57.07 o 
   1   2   9      376.21      409.38     14.94 o 
   2   2   9      521.71      519.52     20.84 o 
   3   2   9     1177.25     1129.72     35.17 o 
   4   2   9      780.06      692.18     32.99 o 
   5   2   9     1692.64     1664.74     61.87 o 
   6   2   9      354.40      315.09     41.23 o 
   7   2   9        9.99       -9.68      9.68 o 
   8   2   9      152.22      136.73     18.74 o 
   9   2   9      487.79      379.51     43.76 o 
  -9   3   9       89.84      106.31     26.51 o 
  -8   3   9       72.51       82.79     13.75 o 
  -7   3   9      679.26      706.29     33.66 o 
  -6   3   9      759.57      775.01     47.12 o 
  -5   3   9        5.93       -5.09      5.09 o 
  -4   3   9     3603.60     3693.91    108.53 o 
  -3   3   9       47.71       36.87      6.33 o 
  -2   3   9     3747.80     3696.59     73.20 o 
  -1   3   9     1473.60     1517.29     31.55 o 
   0   3   9     1469.54     1413.62     29.19 o 
   1   3   9     2153.19     2160.64     44.59 o 
   2   3   9     7124.74     7031.23    327.21 o 
   3   3   9      623.63      658.44     24.54 o 
   4   3   9     1072.38     1056.74     58.90 o 
   5   3   9       12.04       19.48      8.02 o 
   6   3   9        4.33       -0.38      6.46 o 
   7   3   9       41.70       40.97     11.50 o 
   8   3   9      103.52       88.78     16.29 o 
   9   3   9       61.33       44.60     18.51 o 
  -9   4   9       84.96       60.79     13.05 o 
  -8   4   9     1734.74     1839.45     85.41 o 
  -7   4   9       23.19       21.88     10.10 o 
  -5   4   9       69.66       73.67     12.00 o 
  -4   4   9      906.17      893.82     37.06 o 
  -3   4   9        6.92       10.01      4.63 o 
  -2   4   9     3810.72     3838.98     75.53 o 
  -1   4   9       66.14       63.10      5.63 o 
   0   4   9     4637.89     4655.70     99.17 o 
   1   4   9      781.88      752.45     18.02 o 
   2   4   9      683.82      661.89     25.10 o 
   3   4   9       30.22       32.37      6.56 o 
   4   4   9      106.64      114.09     14.13 o 
   5   4   9      370.93      295.31     22.26 o 
   6   4   9     2845.75     2714.39    108.55 o 
   7   4   9        4.23       -0.97      7.67 o 
   8   4   9      985.51      901.23     64.79 o 
  -8   5   9       36.16       22.83      9.46 o 
  -7   5   9      200.52      188.49     22.72 o 
  -6   5   9     2112.61     2189.55     99.30 o 
  -5   5   9        0.30       -3.37      6.25 o 
  -4   5   9     5567.44     5305.97    124.59 o 
  -3   5   9        8.38        4.43      4.10 o 
  -2   5   9     1551.36     1617.61     33.90 o 
  -1   5   9      467.91      489.51     14.70 o 
   0   5   9      104.15       88.93      6.34 o 
   1   5   9     1386.74     1370.44     32.27 o 
   2   5   9     1396.99     1406.10     42.47 o 
   3   5   9      584.36      549.71     20.28 o 
   4   5   9     4970.80     4700.81    119.01 o 
   5   5   9      410.14      394.86     25.84 o 
   6   5   9     1936.19     1906.11     71.70 o 
   7   5   9      199.59      139.23     17.55 o 
   8   5   9      331.22      320.47     47.12 o 
  -8   6   9      220.93      216.26     26.93 o 
  -7   6   9      395.37      426.63     34.50 o 
  -6   6   9      366.39      369.41     31.14 o 
  -5   6   9     2518.76     2604.40    113.60 o 
  -4   6   9      617.46      555.19     23.31 o 
  -3   6   9      392.58      395.77     17.36 o 
  -2   6   9      998.42      948.87     26.55 o 
  -1   6   9     1055.83      969.13     24.15 o 
   0   6   9     5346.92     5244.29     88.97 o 
   1   6   9     3145.73     3060.96     60.27 o 
   2   6   9     1051.68     1076.15     30.00 o 
   3   6   9     2599.64     2535.61    133.06 o 
   4   6   9     1641.88     1484.39     47.06 o 
   5   6   9      449.91      400.70     21.33 o 
   6   6   9       97.00      105.29     12.91 o 
   7   6   9        5.61        3.77      8.02 o 
   8   6   9      163.67      147.90     19.28 o 
  -8   7   9       46.48       59.75     16.83 o 
  -7   7   9     2200.89     2236.67    106.03 o 
  -6   7   9        0.43       -5.05      7.57 o 
  -5   7   9       19.62       23.56     10.94 o 
  -4   7   9      396.00      396.07     17.83 o 
  -3   7   9     1843.46     1785.40     56.96 o 
  -2   7   9      708.22      641.14     23.01 o 
  -1   7   9     2377.20     2306.86     44.84 o 
   0   7   9      361.85      337.41     10.93 o 
   1   7   9     1512.41     1571.53     34.79 o 
   2   7   9     1143.49     1117.37     31.08 o 
   3   7   9        2.65        4.07      4.60 o 
   4   7   9      410.89      388.20     21.88 o 
   5   7   9     1205.52     1148.75     86.85 o 
   6   7   9       86.95       74.07     11.60 o 
   7   7   9      960.62     1011.79     39.66 o 
   8   7   9       58.71       87.20     16.66 o 
  -8   8   9       91.12       74.89     19.35 o 
  -7   8   9      213.68      175.03     24.40 o 
  -6   8   9      123.07      109.39     19.35 o 
  -5   8   9     1351.39     1224.36     64.79 o 
  -4   8   9      101.95       77.10      9.83 o 
  -3   8   9     4977.74     4856.22    105.53 o 
  -2   8   9       10.84       17.79      6.11 o 
  -1   8   9      597.01      530.71     18.41 o 
   0   8   9      296.11      306.30     11.98 o 
   1   8   9     1283.86     1316.06     31.97 o 
   2   8   9      428.40      429.80     22.23 o 
   3   8   9     3006.79     2863.71    106.87 o 
   4   8   9      364.46      325.01     23.45 o 
   5   8   9      290.76      244.44     17.59 o 
   6   8   9      190.39      218.30     17.45 o 
   7   8   9      240.09      207.16     20.27 o 
   8   8   9       15.68       26.21     16.83 o 
  -7   9   9      384.21      335.75     32.82 o 
  -6   9   9      233.54      221.31     26.09 o 
  -5   9   9     1003.14      933.82     40.08 o 
  -4   9   9      697.77      689.88     27.11 o 
  -3   9   9      468.27      414.76     19.50 o 
  -2   9   9       92.50       75.71      9.18 o 
  -1   9   9     5737.07     5594.95    126.33 o 
   0   9   9        2.14        7.99      5.30 o 
   1   9   9     1232.21     1208.49     33.53 o 
   2   9   9      759.41      755.37     24.02 o 
   3   9   9       11.96        9.90      5.40 o 
   4   9   9      398.58      400.91     21.36 o 
   5   9   9      603.98      532.19     25.87 o 
   6   9   9        3.64       -0.15      6.95 o 
   7   9   9      324.15      332.90     22.13 o 
  -7  10   9       78.44       79.10     18.51 o 
  -6  10   9      114.82      135.48     21.04 o 
  -5  10   9     1661.17     1548.15     58.68 o 
  -4  10   9      414.79      441.19     21.90 o 
  -3  10   9      541.22      509.93     21.17 o 
  -2  10   9      952.55      935.07     31.76 o 
  -1  10   9      368.59      378.25     18.35 o 
   0  10   9      665.99      700.60     27.57 o 
   1  10   9      575.54      624.56     25.84 o 
   2  10   9      844.35      870.58     26.87 o 
   3  10   9      456.84      445.44     19.05 o 
   4  10   9      223.76      179.00     14.98 o 
   5  10   9      993.69     1078.42     49.10 o 
   6  10   9      991.58      937.81     37.38 o 
   7  10   9      107.97       84.84     13.24 o 
  -7  11   9      388.12      351.74     34.50 o 
  -6  11   9      479.06      461.14     37.87 o 
  -5  11   9       13.53        0.00      7.28 o 
  -4  11   9     1987.60     1801.53     65.47 o 
  -3  11   9       27.41       27.62      9.29 o 
  -2  11   9     1564.47     1564.95     45.99 o 
  -1  11   9       90.65       94.40     11.14 o 
   0  11   9      299.80      306.62     18.06 o 
   1  11   9      636.32      622.75     26.21 o 
   2  11   9     2463.76     2532.94     71.69 o 
   3  11   9      159.98      174.06     12.45 o 
   4  11   9     1678.13     1634.95    105.33 o 
   5  11   9        8.39        7.64     10.10 o 
   6  11   9        5.52       10.24      7.60 o 
   7  11   9      243.16      302.07     26.35 o 
  -6  12   9      992.40      881.04     55.54 o 
  -5  12   9      328.35      276.65     22.03 o 
  -4  12   9        1.83       10.04      8.14 o 
  -3  12   9      140.02      156.67     14.07 o 
  -2  12   9     2772.36     2772.91     78.84 o 
  -1  12   9      574.27      577.86     26.33 o 
   0  12   9     2770.49     2885.18    109.15 o 
   1  12   9       74.56       60.85     13.08 o 
   2  12   9       43.49       60.02      9.51 o 
   3  12   9       46.87       74.57     11.41 o 
   4  12   9      150.43      151.28     14.27 o 
   5  12   9       46.85       71.40     21.39 o 
   6  12   9      597.47      640.24     36.28 o 
  -5  13   9        3.28       -0.52      7.14 o 
  -4  13   9      994.95      982.41     37.98 o 
  -3  13   9      185.83      169.01     14.71 o 
  -2  13   9       41.00       36.57      9.49 o 
  -1  13   9      172.44      145.93     16.55 o 
   0  13   9       48.66       48.16     18.93 o 
   1  13   9        0.45        2.19      8.01 o 
   2  13   9      471.56      532.97     23.85 o 
   3  13   9      138.14      113.08     13.67 o 
   4  13   9      457.00      476.22     71.95 o 
   5  13   9      203.55      181.45     17.33 o 
  -5  14   9      195.44      203.02     20.20 o 
  -4  14   9        2.12       -2.59      6.21 o 
  -3  14   9      713.57      742.77     28.03 o 
  -2  14   9       59.68       84.66     21.54 o 
  -1  14   9       87.28       83.35     12.25 o 
   0  14   9      867.82      891.89     46.23 o 
   1  14   9     1133.73     1240.94     55.93 o 
   2  14   9      796.15      816.05     31.08 o 
   3  14   9     1106.32     1128.49     69.83 o 
   4  14   9       58.49       45.22     13.34 o 
   5  14   9       40.65       57.22     20.20 o 
  -4  15   9       19.85       20.10      9.09 o 
  -3  15   9      342.39      325.59     18.48 o 
  -2  15   9      424.20      449.71     22.81 o 
  -1  15   9     1028.77     1008.68     51.87 o 
   0  15   9       45.33       31.21     12.45 o 
   1  15   9      506.41      575.39    100.14 o 
   2  15   9      269.36      285.26     38.71 o 
   3  15   9       41.92       36.29     10.63 o 
   4  15   9       63.50       92.56     21.88 o 
  -3  16   9      507.06      524.25     42.92 o 
  -2  16   9       65.96       58.86     10.75 o 
  -1  16   9        5.39        4.60     14.73 o 
   0  16   9       32.14       36.25     13.69 o 
   1  16   9      254.80      284.76     31.98 o 
   2  16   9        1.18       19.35     17.67 o 
  -8   0  10      660.11      699.28     50.49 o 
  -6   0  10     1715.18     1653.52     83.31 o 
  -4   0  10      777.70      788.55     40.60 o 
  -2   0  10        5.66        0.27      5.50 o 
   0   0  10     1507.55     1437.28     44.68 o 
   2   0  10     5176.90     4872.87    150.48 o 
   4   0  10      798.54      772.49     52.17 o 
   6   0  10      702.88      661.41     49.65 o 
   8   0  10      489.02      445.99     46.28 o 
  -8   1  10     1146.66     1169.33     49.06 o 
  -7   1  10        8.52        0.81      7.42 o 
  -6   1  10       63.35       62.00     11.31 o 
  -5   1  10     1712.60     1783.46     62.27 o 
  -4   1  10     2544.86     2414.26     63.83 o 
  -3   1  10     1332.30     1265.11     34.11 o 
  -2   1  10     5384.98     5324.04     98.06 o 
  -1   1  10     1079.20     1050.13     25.95 o 
   0   1  10     1783.69     1782.01     34.48 o 
   1   1  10     1542.05     1639.49     51.01 o 
   2   1  10      250.16      226.78     20.77 o 
   3   1  10      170.64      145.17      8.57 o 
   4   1  10     1544.13     1418.39     55.61 o 
   5   1  10      471.19      443.62     26.76 o 
   6   1  10      981.09     1034.19     66.48 o 
   7   1  10      297.93      271.35     24.40 o 
   8   1  10      181.46      189.48     22.31 o 
  -8   2  10       44.61       34.92     11.31 o 
  -7   2  10      610.06      657.12     32.99 o 
  -6   2  10     1447.54     1468.26     54.11 o 
  -5   2  10        0.77        1.68      5.95 o 
  -4   2  10     2110.47     2154.96     85.51 o 
  -3   2  10     2011.24     2028.58     51.89 o 
  -2   2  10       76.46       70.45      7.96 o 
  -1   2  10     3244.60     3256.22     71.00 o 
   0   2  10     5102.90     5040.55     92.81 o 
   1   2  10      889.45      885.53     27.97 o 
   2   2  10     1365.28     1395.04     37.84 o 
   3   2  10       40.05       39.16      7.43 o 
   4   2  10      190.13      187.65     17.82 o 
   5   2  10     2279.60     2269.89     80.33 o 
   6   2  10      172.94      190.02     19.33 o 
   7   2  10      290.13      266.07     23.78 o 
   8   2  10      131.55      117.47     18.42 o 
  -8   3  10       60.46       76.50     13.46 o 
  -7   3  10     1811.38     2054.07    103.50 o 
  -6   3  10        0.45       -4.97      4.97 o 
  -5   3  10     2198.91     2124.76     96.77 o 
  -4   3  10      175.98      165.62     15.68 o 
  -3   3  10      713.13      738.66     28.26 o 
  -2   3  10      715.99      719.69     23.49 o 
  -1   3  10      705.43      707.28     19.03 o 
   0   3  10     1844.05     1866.83     37.44 o 
   1   3  10     3016.73     3181.19     89.96 o 
   2   3  10      125.44      140.69     10.36 o 
   3   3  10     6699.06     6422.79    181.75 o 
   4   3  10      443.73      457.47     27.03 o 
   5   3  10       16.27        8.03      7.67 o 
   6   3  10      360.83      354.70     26.18 o 
   7   3  10      864.87      779.65     49.23 o 
   8   3  10       16.22       36.97     12.78 o 
  -8   4  10        0.00        2.96      7.28 o 
  -7   4  10     1127.97     1203.14     48.69 o 
  -6   4  10        8.64       22.72     10.94 o 
  -5   4  10      155.23      153.15     19.35 o 
  -4   4  10        7.94       14.85      7.28 o 
  -3   4  10     4420.43     4435.89     96.25 o 
  -2   4  10      468.43      498.70     17.08 o 
  -1   4  10     4633.59     4717.47     82.22 o 
   0   4  10     1160.39     1148.08     30.69 o 
   1   4  10      555.24      517.02     23.07 o 
   2   4  10      460.19      480.39     18.66 o 
   3   4  10     1387.26     1248.13     40.31 o 
   4   4  10      456.71      441.90     50.49 o 
   5   4  10      884.65      837.18     40.73 o 
   6   4  10      136.06      121.24     16.63 o 
   7   4  10      507.14      526.63     62.69 o 
   8   4  10       73.74       60.26     15.33 o 
  -8   5  10       74.63       84.43     19.77 o 
  -7   5  10      814.67      841.49     52.17 o 
  -6   5  10      327.64      286.95     26.93 o 
  -5   5  10     2708.95     2714.64    117.81 o 
  -4   5  10        1.43        3.06      5.90 o 
  -3   5  10      368.40      384.62     17.31 o 
  -2   5  10      792.01      819.10     22.91 o 
  -1   5  10        2.40        4.10      3.62 o 
   0   5  10      934.30      925.74     25.23 o 
   1   5  10     3787.99     3745.26     99.04 o 
   2   5  10      202.35      208.90     12.49 o 
   3   5  10      519.90      568.26     23.75 o 
   4   5  10     1208.67     1076.01     60.59 o 
   5   5  10        1.80       -1.68      7.42 o 
   6   5  10       40.06       46.88     12.45 o 
   7   5  10       63.45       63.74     14.50 o 
   8   5  10       37.12       22.17     15.57 o 
  -8   6  10      146.95      158.20     24.40 o 
  -7   6  10        1.23       -0.84     10.10 o 
  -6   6  10      673.24      675.71     43.76 o 
  -5   6  10      253.86      242.35     24.40 o 
  -4   6  10      400.54      386.78     27.04 o 
  -3   6  10      827.67      844.69     35.70 o 
  -2   6  10        2.66        0.74      4.33 o 
  -1   6  10     1481.89     1463.08     31.98 o 
   0   6  10     1676.51     1699.00     43.59 o 
   1   6  10      463.96      544.53     29.57 o 
   2   6  10     2859.91     2901.66     78.02 o 
   3   6  10      286.56      330.62     17.75 o 
   4   6  10      144.28      145.28     23.56 o 
   5   6  10     1062.23     1002.90     46.68 o 
   6   6  10      336.39      321.04     26.18 o 
   7   6  10      385.44      448.51     44.60 o 
   8   6  10      380.89      334.91     41.23 o 
  -7   7  10       79.18       71.53     17.67 o 
  -6   7  10      754.95      743.87     47.96 o 
  -5   7  10      204.35      153.99     20.20 o 
  -4   7  10     2171.79     2116.23    125.77 o 
  -3   7  10      295.27      306.07     16.12 o 
  -2   7  10     4545.32     4526.57     99.14 o 
  -1   7  10      470.03      420.00     27.33 o 
   0   7  10     1158.75     1137.26     35.59 o 
   1   7  10        1.18        1.15      4.12 o 
   2   7  10      175.49      176.29     11.07 o 
   3   7  10      367.26      355.49     22.23 o 
   4   7  10      175.50      146.57     14.02 o 
   5   7  10      595.34      542.27     28.64 o 
   6   7  10     1222.47     1114.56     79.52 o 
   7   7  10        3.05        3.51      8.49 o 
  -7   8  10      123.83      121.17     21.04 o 
  -6   8  10     1791.54     1678.77     84.99 o 
  -5   8  10       95.76      115.28     19.35 o 
  -4   8  10     1253.90     1102.89     37.62 o 
  -3   8  10        5.09       12.72      6.55 o 
  -2   8  10       37.15       39.11      7.95 o 
  -1   8  10       24.12       27.13      6.83 o 
   0   8  10     1546.24     1551.93     47.31 o 
   1   8  10      143.52      153.25     11.54 o 
   2   8  10     4809.56     4769.69    104.84 o 
   3   8  10      449.61      485.37     19.81 o 
   4   8  10     1383.69     1224.52     42.80 o 
   5   8  10       23.94       17.68      8.47 o 
   6   8  10       38.32       34.05     10.11 o 
   7   8  10       63.15       70.68     15.09 o 
  -7   9  10      108.29       84.99     19.35 o 
  -6   9  10        0.97        9.26     10.10 o 
  -5   9  10      820.57      750.61     47.96 o 
  -4   9  10       35.43       24.47      7.92 o 
  -3   9  10        5.13        0.87      5.87 o 
  -2   9  10     1435.25     1354.16     41.49 o 
  -1   9  10     1207.69     1204.00     40.53 o 
   0   9  10     2125.55     2088.07     81.68 o 
   1   9  10       44.91       37.65     11.12 o 
   2   9  10      428.72      418.10     19.68 o 
   3   9  10       23.38       24.74      6.89 o 
   4   9  10     2300.21     2182.47     65.35 o 
   5   9  10        6.37       13.69      8.03 o 
   6   9  10      861.24      883.04     36.87 o 
   7   9  10      135.86      110.37     14.80 o 
  -6  10  10      324.50      314.72     31.14 o 
  -5  10  10      115.21       94.25     18.51 o 
  -4  10  10     1269.36     1147.77     80.93 o 
  -3  10  10     2419.78     2332.08     69.31 o 
  -2  10  10      230.21      199.00     14.42 o 
  -1  10  10     1058.50     1083.73     82.93 o 
   0  10  10      534.58      559.43     34.62 o 
   1  10  10      456.13      460.24     29.31 o 
   2  10  10      114.67      112.57     11.33 o 
   3  10  10        4.36        1.10      5.53 o 
   4  10  10      558.44      571.35     63.66 o 
   5  10  10      510.10      474.70     32.11 o 
   6  10  10        5.26        7.91      7.98 o 
  -6  11  10       13.92       15.15     12.62 o 
  -5  11  10      196.96      176.71     23.56 o 
  -4  11  10      319.83      290.46     22.45 o 
  -3  11  10      434.28      405.17     21.52 o 
  -2  11  10      260.94      289.07     20.72 o 
  -1  11  10       27.88       39.82      9.85 o 
   0  11  10       14.16        5.65      9.03 o 
   1  11  10     1528.40     1511.14     95.09 o 
   2  11  10        2.04        2.30      5.65 o 
   3  11  10      670.64      669.73     29.80 o 
   4  11  10       78.42       80.09     11.73 o 
   5  11  10        0.19       -2.77      6.59 o 
   6  11  10      188.52      204.94     18.41 o 
  -5  12  10      162.17      146.42     21.88 o 
  -4  12  10       11.76        9.02      6.99 o 
  -3  12  10      517.84      522.90     24.85 o 
  -2  12  10      148.34      169.95     15.27 o 
  -1  12  10     1813.20     1958.29     60.29 o 
   0  12  10      634.02      650.02     47.54 o 
   1  12  10     1002.97     1140.09     52.32 o 
   2  12  10       62.58       74.68     12.87 o 
   3  12  10      847.39      821.40     34.14 o 
   4  12  10        7.61       17.67     10.12 o 
   5  12  10      758.96      754.12     77.12 o 
  -5  13  10     1469.39     1636.69     84.15 o 
  -4  13  10      232.98      219.13     17.70 o 
  -3  13  10      202.69      164.92     14.67 o 
  -2  13  10      329.56      358.43     21.92 o 
  -1  13  10      245.09      254.97     18.35 o 
   0  13  10        1.49        2.52     10.10 o 
   1  13  10     1357.44     1365.40     59.76 o 
   2  13  10       63.13       88.12     23.14 o 
   3  13  10      767.98      772.09     33.26 o 
   4  13  10       32.70       25.05     11.50 o 
   5  13  10       70.96       93.44     17.97 o 
  -4  14  10       15.66        6.39      7.20 o 
  -3  14  10      207.33      219.32     20.80 o 
  -2  14  10        1.18       -3.60      6.56 o 
  -1  14  10      294.17      318.57     27.29 o 
   0  14  10      277.55      272.06     25.07 o 
   1  14  10      199.99      202.83     21.23 o 
   2  14  10     1056.34     1022.41     75.73 o 
   3  14  10        1.46        3.29      7.92 o 
   4  14  10      119.55      106.53     18.51 o 
  -3  15  10      136.57      152.32     14.82 o 
  -2  15  10      622.01      644.26     58.18 o 
  -1  15  10      130.95      104.74     21.04 o 
   0  15  10      374.69      336.03     47.96 o 
   1  15  10       24.81       25.57     11.67 o 
   2  15  10       46.25       42.07     21.88 o 
   3  15  10      289.32      257.50     39.55 o 
  -7   0  11     2632.05     2745.77    127.91 o 
  -5   0  11      723.50      773.33     48.81 o 
  -3   0  11       24.14       26.07      9.25 o 
  -1   0  11     4423.07     4155.54    121.72 o 
   1   0  11     3209.02     3327.80    110.55 o 
   3   0  11      596.94      555.05     27.28 o 
   5   0  11      118.17      138.00     24.40 o 
  -8   1  11        0.77       -1.48      7.42 o 
  -7   1  11        2.15        3.65      8.02 o 
  -6   1  11      164.15      156.95     16.35 o 
  -5   1  11      900.12      955.86     39.54 o 
  -4   1  11       50.59       47.00      8.18 o 
  -3   1  11     4423.15     4335.12     83.97 o 
  -2   1  11       14.33       13.96      5.71 o 
  -1   1  11     3449.92     3495.37     68.05 o 
   0   1  11     2249.31     2427.64     57.68 o 
   1   1  11      440.72      435.21     19.10 o 
   2   1  11      171.98      169.07     11.77 o 
   3   1  11     1703.07     1666.37     41.99 o 
   4   1  11       53.28       63.91     12.93 o 
   5   1  11     1885.34     1989.56    102.66 o 
   6   1  11      118.12      128.55     17.22 o 
   7   1  11      193.66      193.51     21.71 o 
  -8   2  11       42.11       59.85     12.54 o 
  -7   2  11      141.09      160.40     19.35 o 
  -6   2  11      754.77      728.42     34.77 o 
  -5   2  11     1336.37     1361.65     50.26 o 
  -4   2  11      522.63      532.66     22.98 o 
  -3   2  11       28.77       36.06      9.94 o 
  -2   2  11      236.36      274.21     15.64 o 
  -1   2  11      628.67      674.30     20.56 o 
   0   2  11       17.84       17.39      7.26 o 
   1   2  11     1922.28     1896.50     49.98 o 
   2   2  11      570.28      582.90     21.77 o 
   3   2  11      869.99      866.56     46.28 o 
   4   2  11     1029.72     1031.10     45.77 o 
   5   2  11      627.76      564.89     61.01 o 
   6   2  11      273.61      247.93     53.86 o 
   7   2  11        9.26       19.28     10.40 o 
  -8   3  11     1532.04     1735.28    109.81 o 
  -7   3  11        8.72       16.83     11.78 o 
  -6   3  11     1564.55     1694.10     60.94 o 
  -5   3  11      676.56      666.74     31.20 o 
  -4   3  11       63.86       56.80     12.62 o 
  -3   3  11      251.26      232.45     16.31 o 
  -2   3  11      590.20      611.85     23.13 o 
  -1   3  11      437.80      407.54     14.51 o 
   0   3  11      466.54      538.16     24.98 o 
   1   3  11      779.51      772.74     30.77 o 
   2   3  11     1765.13     1748.22     71.78 o 
   3   3  11      356.00      372.82     14.47 o 
   4   3  11      178.64      172.22     18.33 o 
   5   3  11      159.56      151.15     21.04 o 
   6   3  11      320.12      290.74     24.69 o 
   7   3  11       10.07       32.72     18.09 o 
  -7   4  11      173.98      194.17     39.13 o 
  -6   4  11       11.29       10.94     10.94 o 
  -5   4  11       47.35       58.90     14.31 o 
  -4   4  11     3226.98     3173.27    113.38 o 
  -3   4  11       79.17       84.78      9.51 o 
  -2   4  11     3662.36     3724.59     78.80 o 
  -1   4  11        8.68       22.74      5.20 o 
   0   4  11       16.65        6.84      6.92 o 
   1   4  11       20.63       23.56      7.54 o 
   2   4  11     2423.46     2447.15     60.06 o 
   3   4  11       16.15        6.84      5.98 o 
   4   4  11     2098.24     2020.71    138.85 o 
   5   4  11      200.15      203.54     20.72 o 
   6   4  11      406.32      459.28     31.20 o 
   7   4  11       17.49        4.26     10.10 o 
  -7   5  11       34.04       69.84     16.83 o 
  -6   5  11     1415.89     1462.51     74.89 o 
  -5   5  11     1024.54     1002.21     55.54 o 
  -4   5  11      567.24      545.33     33.24 o 
  -3   5  11      730.74      746.88     29.43 o 
  -2   5  11      616.81      602.32     22.80 o 
  -1   5  11      115.69      125.32     12.87 o 
   0   5  11     4825.02     4871.10    126.73 o 
   1   5  11      480.85      474.33     22.76 o 
   2   5  11     1710.19     1707.46     51.81 o 
   3   5  11      553.70      528.14     23.66 o 
   4   5  11       41.13       37.28     11.50 o 
   5   5  11      810.56      751.90     39.75 o 
   6   5  11      390.28      367.07     28.49 o 
   7   5  11       40.65       48.39     13.69 o 
  -7   6  11      788.17      931.53     57.22 o 
  -6   6  11      352.44      341.64     31.14 o 
  -5   6  11      270.58      232.25     24.40 o 
  -4   6  11     1138.69     1048.49     57.22 o 
  -3   6  11      333.87      309.13     16.75 o 
  -2   6  11      768.82      708.87     25.42 o 
  -1   6  11      918.31      932.98     31.12 o 
   0   6  11      603.79      590.34     26.15 o 
   1   6  11     1810.08     1812.46     55.63 o 
   2   6  11        7.30       -1.97      5.34 o 
   3   6  11      239.93      245.09     16.37 o 
   4   6  11     1749.46     1625.84     64.73 o 
   5   6  11       69.82       77.21     15.44 o 
   6   6  11      937.01      942.51    111.50 o 
   7   6  11      203.37      205.58     41.23 o 
  -7   7  11        3.52        9.26     12.62 o 
  -6   7  11       96.85       76.58     17.67 o 
  -5   7  11      387.25      394.66     31.98 o 
  -4   7  11      333.44      270.38     21.16 o 
  -3   7  11     2451.21     2557.45     63.63 o 
  -2   7  11       10.27       15.04      8.90 o 
  -1   7  11     1344.30     1407.37     45.77 o 
   0   7  11      485.05      455.10     22.84 o 
   1   7  11      739.89      735.14     29.46 o 
   2   7  11      293.10      309.43     26.83 o 
   3   7  11     1323.90     1337.60     83.42 o 
   4   7  11       64.09       72.63     16.41 o 
   5   7  11      253.95      279.04     24.91 o 
   6   7  11       67.07       63.11     14.73 o 
   7   7  11        1.06        8.24     12.20 o 
  -6   8  11      536.44      530.98     41.23 o 
  -5   8  11      749.40      683.29     45.44 o 
  -4   8  11       38.46       59.80     15.99 o 
  -3   8  11        7.71       19.32      7.37 o 
  -2   8  11      775.38      784.85     29.28 o 
  -1   8  11     1784.63     1755.71     92.94 o 
   0   8  11        3.88       -2.52      8.41 o 
   1   8  11     1335.64     1368.17     45.46 o 
   2   8  11       15.83       22.96      7.09 o 
   3   8  11      385.92      391.53     48.53 o 
   4   8  11      246.62      214.89     17.40 o 
   5   8  11        7.90       18.68     10.30 o 
   6   8  11       88.59       73.31     16.35 o 
  -6   9  11       22.31       24.40     13.46 o 
  -5   9  11     1259.62     1299.26     70.68 o 
  -4   9  11       66.95       50.41     11.97 o 
  -3   9  11     1132.58     1128.69     44.29 o 
  -2   9  11        6.67        8.41      6.74 o 
  -1   9  11      349.05      376.17     22.82 o 
   0   9  11      677.62      763.59     46.28 o 
   1   9  11       49.72       45.44     12.12 o 
   2   9  11       68.09       66.58      8.35 o 
   3   9  11      459.77      430.64     19.44 o 
   4   9  11      368.82      355.46     33.40 o 
   5   9  11     1058.54     1013.66     52.44 o 
   6   9  11      142.48      158.53     26.26 o 
  -6  10  11        4.16       10.94     11.78 o 
  -5  10  11      457.17      442.62     36.18 o 
  -4  10  11      831.70      755.23     38.37 o 
  -3  10  11        4.02        2.02      6.02 o 
  -2  10  11     2166.25     2218.43     66.34 o 
  -1  10  11      733.64      697.99     41.45 o 
   0  10  11       16.03        8.12     10.06 o 
   1  10  11     1686.21     1720.41    101.82 o 
   2  10  11     1695.00     1693.84     65.63 o 
   3  10  11       92.67      105.58     10.78 o 
   4  10  11      802.23      756.18     32.42 o 
   5  10  11       47.16       41.67     10.95 o 
   6  10  11        8.77       17.36      9.01 o 
  -5  11  11        7.82        0.00     10.10 o 
  -4  11  11       22.29       26.31      9.62 o 
  -3  11  11      351.53      330.17     18.70 o 
  -2  11  11      951.05      916.08     35.93 o 
  -1  11  11      460.00      469.27     34.27 o 
   0  11  11      929.43      883.19     46.00 o 
   1  11  11       60.94       50.82     25.24 o 
   2  11  11      560.10      576.25     87.94 o 
   3  11  11      355.00      348.92     21.60 o 
   4  11  11      108.21       96.41     17.25 o 
   5  11  11        6.70       -0.90      7.44 o 
  -4  12  11      590.35      586.25     33.72 o 
  -3  12  11        0.38        1.16      6.11 o 
  -2  12  11      498.16      530.48     26.77 o 
  -1  12  11      400.52      455.71     33.67 o 
   0  12  11       96.17       92.64     16.58 o 
   1  12  11       51.68       27.31     11.83 o 
   2  12  11      107.16      109.84     14.77 o 
   3  12  11      322.09      328.94     27.66 o 
   4  12  11      584.39      573.37     39.97 o 
  -4  13  11      479.90      464.09     26.08 o 
  -3  13  11      350.28      393.52     20.23 o 
  -2  13  11       83.36      113.34     14.13 o 
  -1  13  11        0.05       -3.15      9.09 o 
   0  13  11     1441.84     1525.24     66.97 o 
   1  13  11      250.92      268.06     24.23 o 
   2  13  11      497.48      476.28     49.65 o 
   3  13  11      308.50      332.34     38.71 o 
   4  13  11        0.71        1.32     10.10 o 
  -2  14  11      554.56      589.97     40.25 o 
  -1  14  11      114.68      101.49     18.35 o 
   0  14  11       21.21       17.86     16.41 o 
   1  14  11      107.54      133.94     18.79 o 
   2  14  11       59.22       69.00     25.24 o 
  -6   0  12     1540.47     1664.46     86.67 o 
  -4   0  12      617.24      543.60     38.71 o 
  -2   0  12     2922.12     3032.14     88.28 o 
   0   0  12      759.67      822.99     43.34 o 
   2   0  12      312.53      301.53     23.18 o 
   4   0  12       35.63       25.24     14.31 o 
   6   0  12      742.41      971.08     67.32 o 
  -7   1  12      298.17      322.66     23.80 o 
  -6   1  12      764.64      821.19     42.92 o 
  -5   1  12       68.07       49.23     10.71 o 
  -4   1  12     1776.76     1747.93     61.85 o 
  -3   1  12       74.68       57.57     10.28 o 
  -2   1  12      551.45      529.12     18.60 o 
  -1   1  12     1018.75     1012.05     35.73 o 
   0   1  12       99.70      111.94     13.12 o 
   1   1  12      499.76      501.37     22.71 o 
   2   1  12     1061.28     1089.51     33.64 o 
   3   1  12       17.46       17.34      5.31 o 
   4   1  12      994.86     1012.30     52.17 o 
   5   1  12       28.38       51.68     12.78 o 
   6   1  12        2.69        2.02     19.35 o 
   7   1  12      240.81      218.79     33.66 o 
  -7   2  12       28.42       30.50     11.00 o 
  -6   2  12       40.94       43.55     16.83 o 
  -5   2  12     1376.26     1451.98     53.83 o 
  -4   2  12        3.70       -3.79      6.55 o 
  -3   2  12     1544.48     1625.99     39.37 o 
  -2   2  12      746.03      741.90     32.57 o 
  -1   2  12      225.42      223.72     13.56 o 
   0   2  12     3052.06     3175.27     89.91 o 
   1   2  12     2361.14     2301.83     59.20 o 
   2   2  12      216.70      224.56     15.82 o 
   3   2  12      450.07      470.95     27.12 o 
   4   2  12      654.57      708.07     37.47 o 
   5   2  12      393.90      422.32     36.60 o 
   6   2  12      470.96      534.89     33.61 o 
   7   2  12       15.86       15.48     10.30 o 
  -7   3  12      648.98      700.96     53.01 o 
  -6   3  12      185.58      226.19     19.01 o 
  -5   3  12      370.38      409.42     24.56 o 
  -4   3  12      723.30      812.90     49.23 o 
  -3   3  12     2246.38     2263.07     57.52 o 
  -2   3  12       94.82       84.22      8.53 o 
  -1   3  12     3992.32     4253.54    114.41 o 
   0   3  12      149.48      163.86     19.98 o 
   1   3  12     1426.23     1377.81     40.55 o 
   2   3  12      434.61      462.11     19.96 o 
   3   3  12       65.32       50.62      9.75 o 
   4   3  12       26.53       31.75     11.00 o 
   5   3  12      761.30      660.57     54.70 o 
   6   3  12      119.10      123.91     18.68 o 
   7   3  12      344.33      362.68     42.92 o 
  -7   4  12      415.42      477.23     69.84 o 
  -6   4  12      148.54      144.65     15.93 o 
  -5   4  12      716.38      801.10     48.81 o 
  -4   4  12       18.86       21.04     10.94 o 
  -3   4  12      995.47     1091.78     34.48 o 
  -2   4  12        0.24       -0.09      4.58 o 
  -1   4  12      452.28      511.03     56.39 o 
   0   4  12       63.29       69.51     10.89 o 
   1   4  12     1050.37     1030.38     52.46 o 
   2   4  12       19.83       22.11      6.42 o 
   3   4  12     3892.94     3792.43    142.05 o 
   4   4  12      227.64      206.27     20.82 o 
   5   4  12      125.21      102.57     17.22 o 
   6   4  12       11.20       11.70      9.80 o 
   7   4  12      105.17       70.68     22.72 o 
  -7   5  12      619.25      691.92     35.91 o 
  -6   5  12      230.68      249.92     26.93 o 
  -5   5  12        8.39        5.05     10.10 o 
  -4   5  12     1071.05     1040.92     56.38 o 
  -3   5  12      239.15      229.52     15.16 o 
  -2   5  12       70.88       54.21      9.01 o 
  -1   5  12     2110.15     2159.94     81.16 o 
   0   5  12      445.24      478.99     24.46 o 
   1   5  12     1073.25     1088.22     39.46 o 
   2   5  12       17.37       26.98      7.17 o 
   3   5  12       39.58       51.97      9.68 o 
   4   5  12       98.23      129.30     17.73 o 
   5   5  12      383.46      371.10     28.74 o 
   6   5  12       50.55       74.65     15.69 o 
  -6   6  12      545.47      613.44     43.76 o 
  -5   6  12     1176.25     1104.03     61.43 o 
  -4   6  12      191.66      192.40     18.68 o 
  -3   6  12      936.14     1011.12     37.92 o 
  -2   6  12     1149.34     1249.44     58.75 o 
  -1   6  12       86.11      118.15     51.33 o 
   0   6  12      664.54      661.14     29.14 o 
   1   6  12       82.90       82.29     11.17 o 
   2   6  12       24.70       39.34      7.52 o 
   3   6  12       78.55      100.29     11.81 o 
   4   6  12      179.23      145.94     23.56 o 
   5   6  12      485.09      482.09     57.22 o 
   6   6  12      215.83      182.48     22.59 o 
  -6   7  12      837.57      813.72     53.01 o 
  -5   7  12       22.09       19.35     12.62 o 
  -4   7  12      389.68      412.40     26.77 o 
  -3   7  12      182.12      183.89     15.63 o 
  -2   7  12      861.85      863.13     33.86 o 
  -1   7  12       56.10       43.62     14.73 o 
   0   7  12       41.89       33.81     13.05 o 
   1   7  12      172.80      169.64     14.45 o 
   2   7  12     2976.50     3102.70    114.87 o 
   3   7  12       80.02       81.36     11.84 o 
   4   7  12     1437.83     1240.57    136.32 o 
   5   7  12       69.74       43.04     13.97 o 
   6   7  12      327.25      256.11     26.51 o 
  -6   8  12      373.40      350.06     33.66 o 
  -5   8  12       69.22       66.48     16.83 o 
  -4   8  12        7.36        2.26      7.90 o 
  -3   8  12       29.46       39.24      9.62 o 
  -2   8  12     2026.91     2002.08     68.67 o 
  -1   8  12      652.52      685.09     41.54 o 
   0   8  12     1577.32     1591.25     69.43 o 
   1   8  12       51.52       41.25     12.70 o 
   2   8  12      331.36      371.06     17.98 o 
   3   8  12       31.06       50.09     10.01 o 
   4   8  12      224.39      238.35     44.60 o 
   5   8  12       32.43       26.93     12.12 o 
   6   8  12      914.79      882.02     53.01 o 
  -5   9  12       13.06       33.66     12.62 o 
  -4   9  12     2279.38     2280.61     82.89 o 
  -3   9  12      507.91      518.07     26.39 o 
  -2   9  12      182.24      155.87     45.86 o 
  -1   9  12      419.35      445.50     34.02 o 
   0   9  12      233.00      208.92     23.60 o 
   1   9  12       67.86       70.82     14.35 o 
   2   9  12      272.42      288.51     23.56 o 
   3   9  12        1.70        5.49      6.91 o 
   4   9  12      529.49      492.85     32.70 o 
   5   9  12      381.22      297.57     29.87 o 
  -5  10  12      133.03      146.42     21.88 o 
  -4  10  12       10.03        4.68      8.01 o 
  -3  10  12       51.82       73.39     11.85 o 
  -2  10  12        1.57       -5.10      9.46 o 
  -1  10  12       81.52      116.61     19.77 o 
   0  10  12     1297.69     1341.92     62.77 o 
   1  10  12      557.62      606.27     83.73 o 
   2  10  12      256.79      259.11     20.86 o 
   3  10  12      374.44      467.78     47.12 o 
   4  10  12        7.30       12.72      8.25 o 
   5  10  12       76.50       45.82     13.75 o 
  -4  11  12        1.91       -4.66      7.77 o 
  -3  11  12      615.90      629.15     26.60 o 
  -2  11  12      826.20      910.34    115.70 o 
  -1  11  12     1274.68     1348.31     72.37 o 
   0  11  12       91.24       74.94     16.38 o 
   1  11  12      218.40      240.45     22.83 o 
   2  11  12      336.91      299.03     22.73 o 
   3  11  12       90.79       66.89     14.50 o 
   4  11  12      139.01      146.10     20.62 o 
  -3  12  12      577.60      586.80     24.91 o 
  -2  12  12       92.16      111.33     20.97 o 
  -1  12  12       77.49       84.90     21.04 o 
   0  12  12       49.94       26.46     15.99 o 
   1  12  12      388.50      346.11     27.05 o 
   2  12  12        1.86       10.10     16.83 o 
   3  12  12      678.63      676.56     63.11 o 
  -2  13  12      245.24      279.97     45.44 o 
  -1  13  12      292.61      345.68     50.49 o 
   0  13  12       69.77       35.22     24.40 o 
   1  13  12      911.08     1036.54     50.94 o 
   2  13  12      619.49      645.42     59.75 o 
  -5   0  13        8.95        0.00      9.26 o 
  -3   0  13     1535.09     1524.54     54.23 o 
  -1   0  13     3935.92     4040.82    199.43 o 
   1   0  13       22.72        1.76     12.20 o 
   3   0  13     2173.89     2138.66     75.47 o 
   5   0  13      215.10      292.00     36.18 o 
  -6   1  13      135.78      156.99     17.26 o 
  -5   1  13     1030.12     1066.79     44.03 o 
  -4   1  13      107.63      107.38     13.38 o 
  -3   1  13      140.09      151.82     11.18 o 
  -2   1  13        0.98       -3.62      5.49 o 
  -1   1  13      183.14      188.89     19.13 o 
   0   1  13      141.46      151.10     13.30 o 
   1   1  13     1818.79     1806.78     50.33 o 
   2   1  13       36.91       45.24      8.40 o 
   3   1  13      920.67     1020.97     72.45 o 
   4   1  13      298.92      327.37     26.78 o 
   5   1  13        8.89       23.86     11.00 o 
   6   1  13      320.73      315.56     39.55 o 
  -6   2  13      365.00      402.50     31.56 o 
  -5   2  13      323.42      334.75     22.86 o 
  -4   2  13      971.02     1061.08     42.52 o 
  -3   2  13      601.47      596.92     23.08 o 
  -2   2  13        1.31        4.50      7.05 o 
  -1   2  13      187.39      216.39     18.22 o 
   0   2  13      601.15      620.08     29.40 o 
   1   2  13      484.31      502.94     22.35 o 
   2   2  13      938.23      906.34     35.36 o 
   3   2  13        8.29       12.17      8.82 o 
   4   2  13      138.40      177.16     20.52 o 
   5   2  13     1213.00     1276.59     57.40 o 
   6   2  13        0.54        2.50      8.61 o 
  -6   3  13       52.27       48.11     12.10 o 
  -5   3  13      161.18      160.98     16.03 o 
  -4   3  13      684.57      729.21     33.26 o 
  -3   3  13      376.68      409.25     26.23 o 
  -2   3  13     3053.66     3281.92     78.27 o 
  -1   3  13      114.10       92.50     13.25 o 
   0   3  13      240.61      264.69     27.66 o 
   1   3  13      277.15      297.10     26.60 o 
   2   3  13      133.34      131.28     11.95 o 
   3   3  13      241.87      234.32     16.66 o 
   4   3  13      150.36      162.03     19.77 o 
   5   3  13       12.71       17.67     10.71 o 
   6   3  13      233.83      254.67     60.17 o 
  -6   4  13     1944.89     2207.81    124.96 o 
  -5   4  13       33.77       35.73     10.30 o 
  -4   4  13      256.60      237.30     24.40 o 
  -3   4  13        4.97       13.10      6.92 o 
  -2   4  13       38.27       70.86     17.49 o 
  -1   4  13       27.69       20.59      8.82 o 
   0   4  13      377.31      336.54     21.54 o 
   1   4  13       38.51       34.23      8.40 o 
   2   4  13      963.01      994.45     32.48 o 
   3   4  13       36.29       36.15      8.93 o 
   4   4  13     1076.50     1078.76    138.42 o 
   5   4  13       19.90       18.65     11.00 o 
   6   4  13       94.56       60.51     15.16 o 
  -6   5  13       15.21        6.45      8.87 o 
  -5   5  13       48.22       28.61     12.62 o 
  -4   5  13     1007.84     1015.68     56.38 o 
  -3   5  13      170.45      198.26     16.36 o 
  -2   5  13      767.98      755.10     98.03 o 
  -1   5  13      130.79      142.55     21.20 o 
   0   5  13      909.21      879.91     53.86 o 
   1   5  13      772.67      849.43     34.44 o 
   2   5  13        2.84        2.44      5.53 o 
   3   5  13      132.11      131.94     13.66 o 
   4   5  13     1264.22     1242.30     68.58 o 
   5   5  13       98.08       99.20     18.19 o 
   6   5  13      647.68      579.78     51.33 o 
  -5   6  13      228.24      249.92     27.77 o 
  -4   6  13     1363.07     1396.83     57.16 o 
  -3   6  13      298.67      268.65     18.99 o 
  -2   6  13       88.05      106.94     20.13 o 
  -1   6  13      616.20      677.00     42.52 o 
   0   6  13     1474.97     1295.05     84.15 o 
   1   6  13       10.37        7.53      6.81 o 
   2   6  13      851.09      922.13     32.19 o 
   3   6  13      263.90      275.19     18.48 o 
   4   6  13       63.65       43.61     13.53 o 
   5   6  13     1051.32      910.28     47.76 o 
  -5   7  13      849.65      837.28     53.01 o 
  -4   7  13        0.45       22.25     10.94 o 
  -3   7  13       14.96        7.85      7.61 o 
  -2   7  13      612.74      629.62     71.95 o 
  -1   7  13      225.98      220.20     25.76 o 
   0   7  13      325.61      322.80     29.23 o 
   1   7  13      585.39      520.70     42.92 o 
   2   7  13        1.64        6.48      6.07 o 
   3   7  13      979.26     1106.87     93.10 o 
   4   7  13        6.17        0.46      9.70 o 
   5   7  13      156.59      183.16     23.11 o 
  -5   8  13        2.06        1.68     10.94 o 
  -4   8  13       85.44       99.59     15.15 o 
  -3   8  13     1385.12     1480.12    119.91 o 
  -2   8  13        9.11       18.66     13.38 o 
  -1   8  13      798.36      792.17     84.15 o 
   0   8  13      321.10      346.31     34.50 o 
   1   8  13       72.29       47.29     13.97 o 
   2   8  13       47.52       47.03     10.93 o 
   3   8  13      615.94      640.17     33.87 o 
   4   8  13      340.74      343.61     46.70 o 
   5   8  13      111.79       99.33     18.08 o 
  -4   9  13      334.96      364.70     26.61 o 
  -3   9  13      511.23      534.66     42.92 o 
  -2   9  13      307.92      309.02     30.87 o 
  -1   9  13      347.27      359.66     32.10 o 
   0   9  13        0.52        9.08     10.89 o 
   1   9  13     1607.15     1822.66     99.30 o 
   2   9  13        9.10        2.15      9.01 o 
   3   9  13      117.40      140.16     18.52 o 
   4   9  13      129.71       85.44     17.13 o 
  -3  10  13      214.82      192.84     26.00 o 
  -2  10  13       77.11      118.44     21.80 o 
  -1  10  13      371.96      323.69     70.26 o 
   0  10  13      117.18      153.74     21.80 o 
   1  10  13       18.56       12.00     10.94 o 
   2  10  13      508.78      540.02     40.71 o 
   3  10  13        7.71        6.97     10.10 o 
  -2  11  13     1142.87     1130.12     82.47 o 
  -1  11  13       12.90       22.03     12.93 o 
   0  11  13      599.39      644.79     79.52 o 
   1  11  13       62.06       60.14     14.48 o 
   2  11  13      280.74      271.81     28.99 o 
  -1  12  13      101.71      124.78     30.71 o 
   0  12  13      867.94      983.26     51.87 o 
   1  12  13      237.51      243.75     23.66 o 
  -4   0  14      832.74      940.78     56.38 o 
  -2   0  14     1822.31     1869.78    115.28 o 
   0   0  14      502.55      539.01     37.03 o 
   2   0  14      956.48      931.90     45.81 o 
   4   0  14      717.38      845.69     63.11 o 
  -5   1  14      547.63      585.38     30.92 o 
  -4   1  14       15.74       11.78      7.74 o 
  -3   1  14      401.28      401.38     34.80 o 
  -2   1  14      747.83      734.78     45.52 o 
  -1   1  14        0.10        1.36      7.16 o 
   0   1  14     1680.83     1817.76     52.42 o 
   1   1  14       59.49       52.17      9.90 o 
   2   1  14      435.52      465.42     21.73 o 
   3   1  14        6.22       10.10     10.12 o 
   4   1  14        3.49       -4.38      8.61 o 
   5   1  14       93.82      114.85     18.74 o 
  -5   2  14      153.97      190.48     18.42 o 
  -4   2  14      819.58      951.60     40.13 o 
  -3   2  14        5.99       12.16      8.23 o 
  -2   2  14      248.50      269.60     21.54 o 
  -1   2  14      277.91      346.77     23.40 o 
   0   2  14      200.52      182.37     17.68 o 
   1   2  14     1107.94     1053.05     35.72 o 
   2   2  14        9.19        9.49      6.86 o 
   3   2  14       20.17       22.93      8.42 o 
   4   2  14      221.52      247.85     42.07 o 
   5   2  14      230.02      233.09     36.18 o 
  -5   3  14      210.31      197.08     18.33 o 
  -4   3  14      129.40      102.86     19.77 o 
  -3   3  14      973.36     1052.34     41.45 o 
  -2   3  14        0.26        1.44     10.40 o 
  -1   3  14      302.39      344.26     23.40 o 
   0   3  14      184.72      173.23     17.11 o 
   1   3  14       61.91       43.02      9.22 o 
   2   3  14      315.26      335.58     27.64 o 
   3   3  14     1975.12     2050.87     64.42 o 
   4   3  14        2.25       -7.54     13.46 o 
   5   3  14      209.27      189.33     30.29 o 
  -5   4  14      824.31      883.83     40.81 o 
  -4   4  14       24.89       42.00      9.44 o 
  -3   4  14       74.40       92.45     13.73 o 
  -2   4  14       65.80       73.93     17.85 o 
  -1   4  14     1790.35     1647.66    116.97 o 
   0   4  14      402.86      421.53     25.06 o 
   1   4  14      600.28      664.94     34.42 o 
   2   4  14      108.85      116.31     11.82 o 
   3   4  14      105.51      118.14     13.40 o 
   4   4  14       12.40       24.03     12.10 o 
   5   4  14       77.02       89.20     23.56 o 
  -5   5  14      665.48      751.23     60.17 o 
  -4   5  14       19.79       15.10      9.42 o 
  -3   5  14      950.43      935.16     53.79 o 
  -2   5  14      132.47      131.74     21.92 o 
  -1   5  14      836.75      763.56     46.57 o 
   0   5  14      640.34      578.65    102.66 o 
   1   5  14       92.16       97.13     13.97 o 
   2   5  14      142.75      150.86     12.74 o 
   3   5  14      120.42      126.14     16.84 o 
   4   5  14      151.51      150.11     21.88 o 
  -4   6  14      522.85      546.72     43.34 o 
  -3   6  14        2.39       -0.53     12.19 o 
  -2   6  14      620.38      591.37     41.33 o 
  -1   6  14       54.96       39.13     15.44 o 
   0   6  14       11.49       -5.00     12.20 o 
   1   6  14      995.02      996.29     68.58 o 
   2   6  14      635.83      640.50     25.14 o 
   3   6  14      220.50      190.26     16.45 o 
   4   6  14       78.42       77.60     16.63 o 
  -4   7  14       11.93       27.77     19.35 o 
  -3   7  14      121.26       96.89     21.42 o 
  -2   7  14      978.86      902.42     63.53 o 
  -1   7  14        1.01       -9.09      9.09 o 
   0   7  14      652.87      538.55     50.49 o 
   1   7  14       42.82       57.81     16.83 o 
   2   7  14       81.69      135.79     15.15 o 
   3   7  14       73.22       77.56     12.27 o 
   4   7  14      102.43      131.27     26.09 o 
  -3   8  14       15.68       19.77     14.88 o 
  -2   8  14      419.91      457.08     38.29 o 
  -1   8  14        8.16       25.73     17.25 o 
   0   8  14       15.17       13.21     11.72 o 
   1   8  14      114.08      131.06     20.62 o 
   2   8  14      274.74      335.42     23.32 o 
   3   8  14        8.18        1.63      9.30 o 
  -2   9  14        1.52        3.57     12.10 o 
  -1   9  14       38.75       58.14     16.58 o 
   0   9  14      849.18      902.61    100.56 o 
   1   9  14       47.37       42.02     16.41 o 
   2   9  14     1243.68     1371.50     48.01 o 
  -1  10  14      642.47      629.74     42.89 o 
   0  10  14       92.01      106.98     23.56 o 
   1  10  14       66.13       70.52     22.30 o 
  -3   0  15      267.24      382.88     50.49 o 
  -1   0  15       23.61       36.59     14.84 o 
   1   0  15      270.87      279.80     26.47 o 
   3   0  15      698.41      647.95     55.54 o 
  -3   1  15      304.88      290.64     31.52 o 
  -2   1  15       84.72      110.44     19.39 o 
  -1   1  15     1245.42     1487.63     47.09 o 
   0   1  15      683.95      717.60     29.58 o 
   1   1  15      290.22      289.27     18.88 o 
   2   1  15      210.08      211.57     15.80 o 
   3   1  15        0.70       -1.60      9.46 o 
   4   1  15       40.75       57.22     21.04 o 
  -3   2  15      812.82      882.44     53.23 o 
  -2   2  15      229.84      263.98     29.87 o 
  -1   2  15        0.37       -7.58      7.58 o 
   0   2  15      331.73      361.23     21.02 o 
   1   2  15      241.10      219.20     16.60 o 
   2   2  15        0.60       -6.12      6.12 o 
   3   2  15      431.80      425.77     49.65 o 
   4   2  15       50.85       69.84     22.72 o 
  -4   3  15      272.08      286.95     44.60 o 
  -3   3  15       92.00       95.15     21.46 o 
  -2   3  15      127.99      129.48     22.31 o 
  -1   3  15       14.67        8.09     11.50 o 
   0   3  15        7.88        2.42      7.27 o 
   1   3  15      243.26      265.22     18.11 o 
   2   3  15      809.96      787.67     29.35 o 
   3   3  15        8.14        8.57     11.00 o 
   4   3  15     1032.25     1284.11     82.47 o 
  -3   4  15       94.92       73.04     20.62 o 
  -2   4  15      876.99      982.68     55.85 o 
  -1   4  15       11.28       14.51     13.46 o 
   0   4  15      588.72      639.31     33.64 o 
   1   4  15        1.24        5.17      7.27 o 
   2   4  15       27.52       58.08     11.67 o 
   3   4  15       12.04       13.46     12.62 o 
  -3   5  15      244.73      322.21     41.65 o 
  -2   5  15       30.74       19.47     14.73 o 
  -1   5  15       20.66       24.90     18.51 o 
   0   5  15      341.70      294.32     95.93 o 
   1   5  15      145.05      181.53     25.84 o 
   2   5  15      424.76      498.48     22.60 o 
   3   5  15       15.64       23.56     15.99 o 
  -2   6  15      114.34      100.38     21.80 o 
  -1   6  15        0.09        0.02     11.59 o 
   0   6  15      508.29      467.68     36.16 o 
   1   6  15      337.73      357.18     46.12 o 
   2   6  15      235.33      309.79     20.44 o 
  -2   7  15      353.35      339.46     40.39 o 
  -1   7  15     1209.90     1208.38     86.67 o 
   0   7  15        0.91       -7.39     11.78 o 
   1   7  15      134.33      148.34     20.60 o 
   2   7  15       47.58       81.62     22.72 o 
  -2   0  16      130.07      113.22     21.07 o 
   0   0  16      183.93      186.26     23.98 o 
   2   0  16      322.57      334.25     28.22 o 
  -2   1  16      378.54      451.48     29.79 o 
  -1   1  16        9.71       20.47      9.00 o 
   0   1  16      260.82      281.30     19.69 o 
   1   1  16      462.18      455.27     38.38 o 
   2   1  16       29.73       28.13      9.22 o 
  -1   2  16      297.58      388.09     31.10 o 
   0   2  16      522.50      529.56     33.84 o 
   1   2  16        0.52       -5.48      6.92 o 
  -1   3  16      546.98      513.34     32.06 o 
   0   3  16        2.03        9.11      9.85 o 
   1   3  16      270.48      252.68     20.66 o 
                                                 
